# Supplementary material for: Quantitative Trait Locus Mapping of Seed Vigor in Soybean under −20 °C Storage and Accelerated Aging Conditions via RAD Sequencing
Source: Curr Issues Mol Biol. 2021 Nov 12;43(3):1977–96. doi: 10.3390/cimb43030136 (PMC8928945; doi:10.3390/cimb43030136)
Supplement: Supplementary file 1 [file cimb-43-00136-s001.zip]

Archive with 1 entries (1 files):
- cimb-1400905-supplementary.xlsx
