# Supplementary material for: Quantitative Trait Locus Mapping of Seed Vigor in Soybean under −20 °C Storage and Accelerated Aging Conditions via RAD Sequencing
Source: Curr Issues Mol Biol. 2021 Nov 12;43(3):1977–96. doi: 10.3390/cimb43030136 (PMC8928945; doi:10.3390/cimb43030136)
Supplement: Supplementary file 1 [file cimb-43-00136-s001.zip › cimb-1400905-supplementary.xlsx]

## Sheet: Fig. S1
Figure S1. The genetic map of RIL population in soybean. The black blocks indicate the distribution of bin markers on chromosomes. Map distances are shown in cM.

## Sheet: Table S1
Table S1. Details of the environments and storage conditions used to determine the seed vigor.
		E1	E2
Year		2013	2018
Location		Zengcheng (N23°24', E113°64')
Soil composition (w/w)		75% sand, 4% silt and 21% clay
Planting dates		Jun, 2013	Jun, 2018
Harvest date		Nov, 2013	Nov, 2018
Row spacing (m)		0.5
Plants spacing (m)		0.1
Details of the meteorological condition (average temperature and accumulated precipitation)	June	28.0℃, 493.8 mm	27.3℃, 552.6 mm
	July	28.4℃, 363.5 mm	28.4℃, 146.8 mm
	August	28.9℃, 37.4 mm	28.2℃, 226.7 mm
	September	26.7℃, 183.9 mm	27.1℃, 195.6 mm
	October	22.8℃, 154.7 mm	22.5℃, 62.3 mm
	November	21.1℃, 64.6 mm	20.6℃, 34.4 mm
	Average	25.9℃, 216.3 mm	25.7℃, 203.1 mm
Watering regimes		Irrigated, well-watered
Storage conditions†		−20℃ for 5 years	41℃, RH 99% for 3 days
†RH, retative humidity.

## Sheet: Table S2
Table S2. Pairwise correlation coefficients between seed vigor-related traits in RILs under different storage conditions.
Treatments†	Traits	NA									AA
		SL	RL	GP	GR	GI	NSR	SFW	SVI	VI	SL	RL	GP	GR	GI	NSR	SFW	SVI	VI
NA	SL	1
	RL	0.09	1
	GP	0.35***	0.22**	1
	GR	0.16	0.29***	0.18*	1
	GI	0.40***	0.21**	0.84***	0.41***	1
	NSR	0.22**	0.17*	0.17*	0.56***	0.49***	1
	SFW	0.24**	0.25**	-0.12	0.12	-0.03	0.08	1
	SVI	0.25**	0.27***	-0.11	0.20*	0	0.12	0.99***	1
	VI	0.39***	0.34***	0.26**	0.25**	0.40***	0.29***	0.87***	0.88***	1
AA	SL	0.1	0.23**	0.02	-0.04	-0.03	-0.09	-0.01	-0.02	-0.02	1
	RL	-0.02	0.38***	0.18*	0.01	0.13	-0.04	0.11	0.1	0.16*	0.22**	1
	GP	0.29***	0.03	0.31***	0.06	0.29***	0	0.06	0.07	0.21*	0.23**	0.31***	1
	GR	0.01	0	-0.01	-0.02	-0.02	-0.04	-0.08	-0.08	-0.05	0.34***	0.17*	0.59***	1
	GI	0.20*	0.02	0.19*	0.02	0.17*	-0.03	0	0	0.1	0.29***	0.28***	0.93***	0.81***	1
	NSR	0	0.06	0.01	-0.02	-0.02	-0.08	-0.06	-0.06	-0.03	0.35***	0.22**	0.65***	0.90***	0.85***	1
	SFW	-0.11	0.11	-0.07	-0.07	-0.05	-0.04	0.19*	0.19*	0.18*	0.44***	0.27***	0.32***	0.49***	0.41***	0.50***	1
	SVI	-0.07	0.07	-0.03	-0.03	-0.02	-0.02	0.09	0.09	0.1	0.43***	0.27***	0.48***	0.76***	0.63***	0.72***	0.91***	1
	VI	0.04	0.09	0.08	-0.02	0.08	-0.02	0.1	0.1	0.16	0.43***	0.33***	0.72***	0.77***	0.82***	0.79***	0.84***	0.94***	1
†SL, Shoot length; RL, Root length; GP, Germination potential; GR, Germination rate; NSR, Normal seedling rate; GI, Germination index; SFW, Seedling fresh weight; SVI, Simple vigor index; VI, Vigor index; NA, Natural aging; AA, Accelerated aging; *, ** and *** indicate significant correlation at p-values below 0.5, 0.01 and 0.001 respectively.

## Sheet: Table S3
Table S3. Total SNP numbers, bin numbers and linkage distance of chromosomes in RILs population.
Chromosome	Numbers of SNPs	Numbers of Bins	Linkage distance (cM)
Chr01	2458	237	288.977
Chr02	2163	273	482.267
Chr03	2400	301	390.583
Chr04	1980	210	414.604
Chr05	1277	210	365.389
Chr06	4267	338	558.601
Chr07	2338	348	395.563
Chr08	1432	233	394.334
Chr09	3349	337	538.573
Chr10	1815	237	363.028
Chr11	1390	228	347.601
Chr12	814	145	286.419
Chr13	2546	285	418.38
Chr14	3326	211	332.195
Chr15	5288	310	389.202
Chr16	4110	329	367.211
Chr17	2514	257	353.27
Chr18	4793	402	466.979
Chr19	1028	219	362.135
Chr20	3018	315	417.502
Total	52306	5425	7932.81

## Sheet: Table S4
Table S4. The characters of variants between HX3 and ZH24 among two major QTLs.
Impact prediction†	Chromosome	Position (bp)	Sequence Ontology (SO) term	Gene
modifier	Chr15	45691562	intergenic_region	Glyma.15G240700-Glyma.15G240800
modifier	Chr15	45696620	intergenic_region	Glyma.15G240700-Glyma.15G240800
modifier	Chr15	45697719	intergenic_region	Glyma.15G240700-Glyma.15G240800
modifier	Chr15	45718741	intron_variant	Glyma.15G240800
modifier	Chr15	45737606	downstream_gene_variant	Glyma.15G240900
modifier	Chr15	45740790	upstream_gene_variant	Glyma.15G240900
modifier	Chr15	45754970	downstream_gene_variant	Glyma.15G241100
modifier	Chr15	45763694	intergenic_region	Glyma.15G241100-Glyma.15G241200
modifier	Chr15	45771263	intergenic_region	Glyma.15G241100-Glyma.15G241200
modifier	Chr15	45847401	intergenic_region	Glyma.15G241200-Glyma.15G241300
modifier	Chr15	45867326	upstream_gene_variant	Glyma.15G241300
modifier	Chr15	45871081	upstream_gene_variant	Glyma.15G241300
modifier	Chr15	45871165	upstream_gene_variant	Glyma.15G241300
modifier	Chr15	45894069	intergenic_region	Glyma.15G241500-Glyma.15G241600
modifier	Chr15	45898523	intergenic_region	Glyma.15G241500-Glyma.15G241600
modifier	Chr15	45953851	intergenic_region	Glyma.15G241700-Glyma.15G241800
modifier	Chr15	45989350	intergenic_region	Glyma.15G241800-Glyma.15G241900
modifier	Chr15	45999555	intergenic_region	Glyma.15G241800-Glyma.15G241900
modifier	Chr15	46011741	intergenic_region	Glyma.15G241800-Glyma.15G241900
modifier	Chr15	46030434	intergenic_region	Glyma.15G241800-Glyma.15G241900
modifier	Chr15	46054218	intergenic_region	Glyma.15G241800-Glyma.15G241900
modifier	Chr15	46081021	upstream_gene_variant	Glyma.15G241900
modifier	Chr15	46094552	intergenic_region	Glyma.15G241900-Glyma.15G242000
modifier	Chr15	46124083	intergenic_region	Glyma.15G241900-Glyma.15G242000
modifier	Chr15	46136784	intergenic_region	Glyma.15G241900-Glyma.15G242000
modifier	Chr15	46173795	intergenic_region	Glyma.15G241900-Glyma.15G242000
modifier	Chr15	46197938	intergenic_region	Glyma.15G241900-Glyma.15G242000
modifier	Chr15	46253135	downstream_gene_variant	Glyma.15G242400
modifier	Chr15	46267085	intergenic_region	Glyma.15G242400-Glyma.15G242500
modifier	Chr15	46291832	intergenic_region	Glyma.15G242500-Glyma.15G242600
modifier	Chr15	46294459	intergenic_region	Glyma.15G242500-Glyma.15G242600
modifier	Chr15	46294588	intergenic_region	Glyma.15G242500-Glyma.15G242600
modifier	Chr15	46299215	intergenic_region	Glyma.15G242500-Glyma.15G242600
modifier	Chr15	46307246	intergenic_region	Glyma.15G242500-Glyma.15G242600
modifier	Chr15	46324277	intergenic_region	Glyma.15G242500-Glyma.15G242600
modifier	Chr15	46344875	upstream_gene_variant	Glyma.15G242600
modifier	Chr15	46371571	intergenic_region	Glyma.15G242600-Glyma.15G242700
modifier	Chr15	46374416	intergenic_region	Glyma.15G242600-Glyma.15G242700
modifier	Chr15	46374800	intergenic_region	Glyma.15G242600-Glyma.15G242700
modifier	Chr15	46381735	intergenic_region	Glyma.15G242600-Glyma.15G242700
modifier	Chr15	46425028	3_prime_UTR_variant	Glyma.15G243100
moderate	Chr15	46433317	missense_variant	Glyma.15G243200
modifier	Chr15	46437126	downstream_gene_variant	Glyma.15G243200
modifier	Chr15	46440795	intergenic_region	Glyma.15G243200-Glyma.15G243300
modifier	Chr19	41469007	upstream_gene_variant	Glyma.19G154200
modifier	Chr19	41469031	upstream_gene_variant	Glyma.19G154200
modifier	Chr19	41469044	upstream_gene_variant	Glyma.19G154200
modifier	Chr19	41469247	upstream_gene_variant	Glyma.19G154200
modifier	Chr19	41469273	upstream_gene_variant	Glyma.19G154200
modifier	Chr19	41469295	upstream_gene_variant	Glyma.19G154200
modifier	Chr19	41469313	upstream_gene_variant	Glyma.19G154200
modifier	Chr19	41469357	upstream_gene_variant	Glyma.19G154200
modifier	Chr19	41469370	upstream_gene_variant	Glyma.19G154200
modifier	Chr19	41469383	upstream_gene_variant	Glyma.19G154200
modifier	Chr19	41469387	upstream_gene_variant	Glyma.19G154200
modifier	Chr19	41469396	upstream_gene_variant	Glyma.19G154200
modifier	Chr19	41469461	upstream_gene_variant	Glyma.19G154200
modifier	Chr19	41469463	upstream_gene_variant	Glyma.19G154200
modifier	Chr19	41469468	upstream_gene_variant	Glyma.19G154200
modifier	Chr19	41469489	upstream_gene_variant	Glyma.19G154200
modifier	Chr19	41469505	upstream_gene_variant	Glyma.19G154200
modifier	Chr19	41469519	upstream_gene_variant	Glyma.19G154200
modifier	Chr19	41469526	upstream_gene_variant	Glyma.19G154200
modifier	Chr19	41469555	upstream_gene_variant	Glyma.19G154200
modifier	Chr19	41469590	upstream_gene_variant	Glyma.19G154200
modifier	Chr19	41469605	upstream_gene_variant	Glyma.19G154200
modifier	Chr19	41469622	upstream_gene_variant	Glyma.19G154200
modifier	Chr19	41469662	upstream_gene_variant	Glyma.19G154200
modifier	Chr19	41469665	upstream_gene_variant	Glyma.19G154200
modifier	Chr19	41469698	upstream_gene_variant	Glyma.19G154200
modifier	Chr19	41469744	downstream_gene_variant	Glyma.19G154300
modifier	Chr19	41469778	downstream_gene_variant	Glyma.19G154300
modifier	Chr19	41469781	downstream_gene_variant	Glyma.19G154300
modifier	Chr19	41469786	downstream_gene_variant	Glyma.19G154300
modifier	Chr19	41469792	downstream_gene_variant	Glyma.19G154300
modifier	Chr19	41469809	downstream_gene_variant	Glyma.19G154300
modifier	Chr19	41469813	downstream_gene_variant	Glyma.19G154300
modifier	Chr19	41469846	downstream_gene_variant	Glyma.19G154300
modifier	Chr19	41469853	downstream_gene_variant	Glyma.19G154300
modifier	Chr19	41469856	downstream_gene_variant	Glyma.19G154300
modifier	Chr19	41469869	downstream_gene_variant	Glyma.19G154300
modifier	Chr19	41469917	downstream_gene_variant	Glyma.19G154300
modifier	Chr19	41470067	downstream_gene_variant	Glyma.19G154300
modifier	Chr19	41470079	downstream_gene_variant	Glyma.19G154300
modifier	Chr19	41470090	downstream_gene_variant	Glyma.19G154300
modifier	Chr19	41470102	downstream_gene_variant	Glyma.19G154300
modifier	Chr19	41470107	downstream_gene_variant	Glyma.19G154300
modifier	Chr19	41470117	downstream_gene_variant	Glyma.19G154300
modifier	Chr19	41470123	downstream_gene_variant	Glyma.19G154300
modifier	Chr19	41470134	downstream_gene_variant	Glyma.19G154300
modifier	Chr19	41470135	downstream_gene_variant	Glyma.19G154300
modifier	Chr19	41470137	downstream_gene_variant	Glyma.19G154300
modifier	Chr19	41470147	downstream_gene_variant	Glyma.19G154300
modifier	Chr19	41470179	downstream_gene_variant	Glyma.19G154300
modifier	Chr19	41470197	downstream_gene_variant	Glyma.19G154300
modifier	Chr19	41470238	downstream_gene_variant	Glyma.19G154300
modifier	Chr19	41470257	downstream_gene_variant	Glyma.19G154300
modifier	Chr19	41470267	downstream_gene_variant	Glyma.19G154300
modifier	Chr19	41470270	downstream_gene_variant	Glyma.19G154300
modifier	Chr19	41470275	downstream_gene_variant	Glyma.19G154300
modifier	Chr19	41470288	downstream_gene_variant	Glyma.19G154300
modifier	Chr19	41470290	downstream_gene_variant	Glyma.19G154300
modifier	Chr19	41470294	downstream_gene_variant	Glyma.19G154300
modifier	Chr19	41470324	downstream_gene_variant	Glyma.19G154300
modifier	Chr19	41470327	downstream_gene_variant	Glyma.19G154300
modifier	Chr19	41470331	downstream_gene_variant	Glyma.19G154300
modifier	Chr19	41470342	downstream_gene_variant	Glyma.19G154300
modifier	Chr19	41470457	downstream_gene_variant	Glyma.19G154300
modifier	Chr19	41470536	downstream_gene_variant	Glyma.19G154300
modifier	Chr19	41470537	downstream_gene_variant	Glyma.19G154300
modifier	Chr19	41471106	downstream_gene_variant	Glyma.19G154300
modifier	Chr19	41471131	downstream_gene_variant	Glyma.19G154300
moderate	Chr19	41471856	missense_variant	Glyma.19G154400
modifier	Chr19	41472541	upstream_gene_variant	Glyma.19G154400
modifier	Chr19	41472563	upstream_gene_variant	Glyma.19G154400
modifier	Chr19	41472641	upstream_gene_variant	Glyma.19G154400
modifier	Chr19	41473506	upstream_gene_variant	Glyma.19G154400
modifier	Chr19	41473861	upstream_gene_variant	Glyma.19G154400
modifier	Chr19	41473862	upstream_gene_variant	Glyma.19G154400
modifier	Chr19	41473867	upstream_gene_variant	Glyma.19G154400
modifier	Chr19	41473936	upstream_gene_variant	Glyma.19G154400
modifier	Chr19	41474112	upstream_gene_variant	Glyma.19G154400
modifier	Chr19	41474222	upstream_gene_variant	Glyma.19G154400
modifier	Chr19	41474286	upstream_gene_variant	Glyma.19G154400
modifier	Chr19	41474374	upstream_gene_variant	Glyma.19G154400
modifier	Chr19	41474406	upstream_gene_variant	Glyma.19G154400
modifier	Chr19	41474649	upstream_gene_variant	Glyma.19G154400
modifier	Chr19	41474675	upstream_gene_variant	Glyma.19G154400
modifier	Chr19	41474686	upstream_gene_variant	Glyma.19G154400
modifier	Chr19	41474901	upstream_gene_variant	Glyma.19G154400
modifier	Chr19	41474945	upstream_gene_variant	Glyma.19G154400
modifier	Chr19	41474953	upstream_gene_variant	Glyma.19G154400
modifier	Chr19	41474999	upstream_gene_variant	Glyma.19G154400
modifier	Chr19	41475001	upstream_gene_variant	Glyma.19G154400
modifier	Chr19	41475006	upstream_gene_variant	Glyma.19G154400
modifier	Chr19	41475015	upstream_gene_variant	Glyma.19G154400
modifier	Chr19	41475034	upstream_gene_variant	Glyma.19G154400
modifier	Chr19	41475044	upstream_gene_variant	Glyma.19G154400
modifier	Chr19	41475053	upstream_gene_variant	Glyma.19G154400
modifier	Chr19	41475126	upstream_gene_variant	Glyma.19G154400
modifier	Chr19	41475151	upstream_gene_variant	Glyma.19G154400
modifier	Chr19	41475152	upstream_gene_variant	Glyma.19G154400
modifier	Chr19	41475201	upstream_gene_variant	Glyma.19G154400
modifier	Chr19	41475221	upstream_gene_variant	Glyma.19G154400
modifier	Chr19	41475222	upstream_gene_variant	Glyma.19G154400
modifier	Chr19	41475231	upstream_gene_variant	Glyma.19G154400
modifier	Chr19	41475285	upstream_gene_variant	Glyma.19G154400
modifier	Chr19	41475302	upstream_gene_variant	Glyma.19G154400
modifier	Chr19	41475314	upstream_gene_variant	Glyma.19G154400
modifier	Chr19	41475331	upstream_gene_variant	Glyma.19G154400
modifier	Chr19	41475344	upstream_gene_variant	Glyma.19G154400
modifier	Chr19	41475345	upstream_gene_variant	Glyma.19G154400
modifier	Chr19	41475364	upstream_gene_variant	Glyma.19G154400
modifier	Chr19	41475373	upstream_gene_variant	Glyma.19G154400
modifier	Chr19	41475381	upstream_gene_variant	Glyma.19G154400
modifier	Chr19	41475391	upstream_gene_variant	Glyma.19G154400
modifier	Chr19	41475416	upstream_gene_variant	Glyma.19G154400
modifier	Chr19	41475472	upstream_gene_variant	Glyma.19G154400
modifier	Chr19	41475520	upstream_gene_variant	Glyma.19G154400
modifier	Chr19	41475530	upstream_gene_variant	Glyma.19G154400
modifier	Chr19	41475535	upstream_gene_variant	Glyma.19G154400
modifier	Chr19	41475560	upstream_gene_variant	Glyma.19G154400
modifier	Chr19	41476222	upstream_gene_variant	Glyma.19G154400
modifier	Chr19	41476266	upstream_gene_variant	Glyma.19G154400
modifier	Chr19	41476275	upstream_gene_variant	Glyma.19G154400
modifier	Chr19	41476278	upstream_gene_variant	Glyma.19G154400
modifier	Chr19	41476474	upstream_gene_variant	Glyma.19G154400
modifier	Chr19	41476569	upstream_gene_variant	Glyma.19G154400
modifier	Chr19	41476620	upstream_gene_variant	Glyma.19G154400
modifier	Chr19	41476744	upstream_gene_variant	Glyma.19G154400
modifier	Chr19	41476762	upstream_gene_variant	Glyma.19G154400
modifier	Chr19	41476801	3_prime_UTR_variant	Glyma.19G154500
modifier	Chr19	41477872	intron_variant	Glyma.19G154500
modifier	Chr19	41478445	intron_variant	Glyma.19G154500
modifier	Chr19	41479099	intron_variant	Glyma.19G154500
modifier	Chr19	41480220	intron_variant	Glyma.19G154500
modifier	Chr19	41481949	intron_variant	Glyma.19G154500
modifier	Chr19	41482066	intron_variant	Glyma.19G154500
modifier	Chr19	41482080	intron_variant	Glyma.19G154500
modifier	Chr19	41482177	intron_variant	Glyma.19G154500
modifier	Chr19	41482235	intron_variant	Glyma.19G154500
modifier	Chr19	41482428	intron_variant	Glyma.19G154500
modifier	Chr19	41482667	intron_variant	Glyma.19G154500
modifier	Chr19	41482759	intron_variant	Glyma.19G154500
modifier	Chr19	41482914	intron_variant	Glyma.19G154500
modifier	Chr19	41483011	intron_variant	Glyma.19G154500
modifier	Chr19	41483321	intron_variant	Glyma.19G154500
modifier	Chr19	41483397	intron_variant	Glyma.19G154500
modifier	Chr19	41483867	intron_variant	Glyma.19G154500
modifier	Chr19	41484128	intron_variant	Glyma.19G154500
modifier	Chr19	41484496	intron_variant	Glyma.19G154500
modifier	Chr19	41484610	intron_variant	Glyma.19G154500
modifier	Chr19	41484776	intron_variant	Glyma.19G154500
modifier	Chr19	41484918	intron_variant	Glyma.19G154500
modifier	Chr19	41485418	intron_variant	Glyma.19G154500
modifier	Chr19	41485590	intron_variant	Glyma.19G154500
modifier	Chr19	41485693	intron_variant	Glyma.19G154500
modifier	Chr19	41486305	intron_variant	Glyma.19G154500
modifier	Chr19	41487383	intron_variant	Glyma.19G154500
low	Chr19	41487751	synonymous_variant	Glyma.19G154500
modifier	Chr19	41489044	intron_variant	Glyma.19G154500
modifier	Chr19	41489683	intron_variant	Glyma.19G154500
modifier	Chr19	41489851	intron_variant	Glyma.19G154500
modifier	Chr19	41490116	intron_variant	Glyma.19G154500
modifier	Chr19	41490207	intron_variant	Glyma.19G154500
modifier	Chr19	41490231	intron_variant	Glyma.19G154500
modifier	Chr19	41490334	intron_variant	Glyma.19G154500
modifier	Chr19	41490617	intron_variant	Glyma.19G154500
modifier	Chr19	41491102	intron_variant	Glyma.19G154500
low	Chr19	41491894	5_prime_UTR_premature_start_codon_gain_variant	Glyma.19G154500
modifier	Chr19	41491952	upstream_gene_variant	Glyma.19G154500
modifier	Chr19	41492149	upstream_gene_variant	Glyma.19G154500
modifier	Chr19	41492216	upstream_gene_variant	Glyma.19G154500
modifier	Chr19	41492575	upstream_gene_variant	Glyma.19G154500
modifier	Chr19	41492785	upstream_gene_variant	Glyma.19G154500
modifier	Chr19	41492796	upstream_gene_variant	Glyma.19G154500
modifier	Chr19	41492864	upstream_gene_variant	Glyma.19G154500
modifier	Chr19	41493184	upstream_gene_variant	Glyma.19G154500
modifier	Chr19	41493190	upstream_gene_variant	Glyma.19G154500
modifier	Chr19	41493209	upstream_gene_variant	Glyma.19G154500
modifier	Chr19	41493242	upstream_gene_variant	Glyma.19G154500
modifier	Chr19	41493370	upstream_gene_variant	Glyma.19G154500
modifier	Chr19	41493424	upstream_gene_variant	Glyma.19G154500
modifier	Chr19	41493493	upstream_gene_variant	Glyma.19G154500
modifier	Chr19	41493532	upstream_gene_variant	Glyma.19G154500
modifier	Chr19	41493544	upstream_gene_variant	Glyma.19G154500
modifier	Chr19	41493553	upstream_gene_variant	Glyma.19G154500
modifier	Chr19	41493563	upstream_gene_variant	Glyma.19G154500
modifier	Chr19	41493633	upstream_gene_variant	Glyma.19G154500
modifier	Chr19	41493651	upstream_gene_variant	Glyma.19G154500
modifier	Chr19	41493678	upstream_gene_variant	Glyma.19G154500
modifier	Chr19	41493727	upstream_gene_variant	Glyma.19G154500
modifier	Chr19	41493783	upstream_gene_variant	Glyma.19G154500
modifier	Chr19	41493890	upstream_gene_variant	Glyma.19G154500
modifier	Chr19	41493908	upstream_gene_variant	Glyma.19G154500
modifier	Chr19	41493984	upstream_gene_variant	Glyma.19G154500
modifier	Chr19	41494024	upstream_gene_variant	Glyma.19G154500
modifier	Chr19	41494129	upstream_gene_variant	Glyma.19G154500
modifier	Chr19	41494283	upstream_gene_variant	Glyma.19G154500
modifier	Chr19	41494309	upstream_gene_variant	Glyma.19G154500
modifier	Chr19	41494351	upstream_gene_variant	Glyma.19G154500
modifier	Chr19	41494380	upstream_gene_variant	Glyma.19G154500
modifier	Chr19	41494662	upstream_gene_variant	Glyma.19G154500
modifier	Chr19	41494667	upstream_gene_variant	Glyma.19G154500
modifier	Chr19	41494676	upstream_gene_variant	Glyma.19G154500
modifier	Chr19	41494875	upstream_gene_variant	Glyma.19G154500
modifier	Chr19	41494955	upstream_gene_variant	Glyma.19G154500
modifier	Chr19	41496369	upstream_gene_variant	Glyma.19G154500
modifier	Chr19	41496550	upstream_gene_variant	Glyma.19G154500
modifier	Chr19	41496586	upstream_gene_variant	Glyma.19G154500
modifier	Chr19	41496591	upstream_gene_variant	Glyma.19G154500
modifier	Chr19	41496672	upstream_gene_variant	Glyma.19G154500
modifier	Chr19	41496774	upstream_gene_variant	Glyma.19G154500
modifier	Chr19	41496789	upstream_gene_variant	Glyma.19G154500
modifier	Chr19	41497878	upstream_gene_variant	Glyma.19G154600
modifier	Chr19	41498115	upstream_gene_variant	Glyma.19G154700
modifier	Chr19	41504444	upstream_gene_variant	Glyma.19G154800
modifier	Chr19	41504455	upstream_gene_variant	Glyma.19G154800
modifier	Chr19	41504572	upstream_gene_variant	Glyma.19G154800
modifier	Chr19	41504914	upstream_gene_variant	Glyma.19G154800
modifier	Chr19	41504937	upstream_gene_variant	Glyma.19G154800
modifier	Chr19	41505030	upstream_gene_variant	Glyma.19G154800
modifier	Chr19	41505039	upstream_gene_variant	Glyma.19G154800
modifier	Chr19	41505105	upstream_gene_variant	Glyma.19G154800
modifier	Chr19	41505170	upstream_gene_variant	Glyma.19G154800
modifier	Chr19	41505172	upstream_gene_variant	Glyma.19G154800
modifier	Chr19	41505215	upstream_gene_variant	Glyma.19G154800
modifier	Chr19	41505239	upstream_gene_variant	Glyma.19G154800
modifier	Chr19	41506392	upstream_gene_variant	Glyma.19G154800
modifier	Chr19	41506450	upstream_gene_variant	Glyma.19G154800
low	Chr19	41506587	5_prime_UTR_premature_start_codon_gain_variant	Glyma.19G154800
modifier	Chr19	41506637	5_prime_UTR_variant	Glyma.19G154800
modifier	Chr19	41506753	downstream_gene_variant	Glyma.19G154600
modifier	Chr19	41506759	downstream_gene_variant	Glyma.19G154600
modifier	Chr19	41506807	downstream_gene_variant	Glyma.19G154600
modifier	Chr19	41506815	downstream_gene_variant	Glyma.19G154600
modifier	Chr19	41506856	downstream_gene_variant	Glyma.19G154600
modifier	Chr19	41506858	downstream_gene_variant	Glyma.19G154600
modifier	Chr19	41506880	downstream_gene_variant	Glyma.19G154600
modifier	Chr19	41506928	downstream_gene_variant	Glyma.19G154600
modifier	Chr19	41507850	downstream_gene_variant	Glyma.19G154700
modifier	Chr19	41510582	intron_variant	Glyma.19G154800
modifier	Chr19	41511134	intron_variant	Glyma.19G154800
modifier	Chr19	41511453	intron_variant	Glyma.19G154800
modifier	Chr19	41511454	intron_variant	Glyma.19G154800
modifier	Chr19	41512917	downstream_gene_variant	Glyma.19G154800
modifier	Chr19	41513138	downstream_gene_variant	Glyma.19G154800
modifier	Chr19	41513157	downstream_gene_variant	Glyma.19G154800
modifier	Chr19	41513278	downstream_gene_variant	Glyma.19G154800
modifier	Chr19	41513414	downstream_gene_variant	Glyma.19G154800
modifier	Chr19	41513789	downstream_gene_variant	Glyma.19G154800
modifier	Chr19	41514141	downstream_gene_variant	Glyma.19G154800
modifier	Chr19	41514414	downstream_gene_variant	Glyma.19G154800
modifier	Chr19	41514636	downstream_gene_variant	Glyma.19G154800
modifier	Chr19	41514923	downstream_gene_variant	Glyma.19G154800
modifier	Chr19	41514949	downstream_gene_variant	Glyma.19G154800
modifier	Chr19	41515289	downstream_gene_variant	Glyma.19G154800
modifier	Chr19	41515295	downstream_gene_variant	Glyma.19G154800
modifier	Chr19	41515299	downstream_gene_variant	Glyma.19G154800
modifier	Chr19	41515473	downstream_gene_variant	Glyma.19G154800
modifier	Chr19	41516143	downstream_gene_variant	Glyma.19G154800
modifier	Chr19	41519665	intergenic_region	Glyma.19G154800-Glyma.19G154900
modifier	Chr19	41519855	intergenic_region	Glyma.19G154800-Glyma.19G154900
modifier	Chr19	41520360	intergenic_region	Glyma.19G154800-Glyma.19G154900
modifier	Chr19	41521864	upstream_gene_variant	Glyma.19G154900
modifier	Chr19	41521994	upstream_gene_variant	Glyma.19G154900
modifier	Chr19	41522060	upstream_gene_variant	Glyma.19G154900
modifier	Chr19	41522376	upstream_gene_variant	Glyma.19G154900
modifier	Chr19	41522522	upstream_gene_variant	Glyma.19G154900
modifier	Chr19	41522531	upstream_gene_variant	Glyma.19G154900
modifier	Chr19	41522548	upstream_gene_variant	Glyma.19G154900
modifier	Chr19	41522560	upstream_gene_variant	Glyma.19G154900
modifier	Chr19	41522562	upstream_gene_variant	Glyma.19G154900
modifier	Chr19	41522564	upstream_gene_variant	Glyma.19G154900
modifier	Chr19	41522569	upstream_gene_variant	Glyma.19G154900
modifier	Chr19	41522574	upstream_gene_variant	Glyma.19G154900
modifier	Chr19	41522586	upstream_gene_variant	Glyma.19G154900
modifier	Chr19	41522587	upstream_gene_variant	Glyma.19G154900
modifier	Chr19	41522594	upstream_gene_variant	Glyma.19G154900
modifier	Chr19	41522607	upstream_gene_variant	Glyma.19G154900
modifier	Chr19	41522617	upstream_gene_variant	Glyma.19G154900
modifier	Chr19	41522619	upstream_gene_variant	Glyma.19G154900
modifier	Chr19	41522622	upstream_gene_variant	Glyma.19G154900
modifier	Chr19	41522637	upstream_gene_variant	Glyma.19G154900
modifier	Chr19	41522651	upstream_gene_variant	Glyma.19G154900
modifier	Chr19	41522656	upstream_gene_variant	Glyma.19G154900
modifier	Chr19	41522662	upstream_gene_variant	Glyma.19G154900
modifier	Chr19	41522668	upstream_gene_variant	Glyma.19G154900
modifier	Chr19	41522679	upstream_gene_variant	Glyma.19G154900
modifier	Chr19	41522681	upstream_gene_variant	Glyma.19G154900
modifier	Chr19	41522698	upstream_gene_variant	Glyma.19G154900
modifier	Chr19	41522707	upstream_gene_variant	Glyma.19G154900
modifier	Chr19	41522740	upstream_gene_variant	Glyma.19G154900
modifier	Chr19	41522760	upstream_gene_variant	Glyma.19G154900
modifier	Chr19	41522835	upstream_gene_variant	Glyma.19G154900
modifier	Chr19	41523124	upstream_gene_variant	Glyma.19G154900
modifier	Chr19	41523201	upstream_gene_variant	Glyma.19G154900
modifier	Chr19	41523205	upstream_gene_variant	Glyma.19G154900
modifier	Chr19	41523394	upstream_gene_variant	Glyma.19G154900
modifier	Chr19	41523471	upstream_gene_variant	Glyma.19G154900
modifier	Chr19	41523475	upstream_gene_variant	Glyma.19G154900
modifier	Chr19	41523850	upstream_gene_variant	Glyma.19G154900
modifier	Chr19	41523905	upstream_gene_variant	Glyma.19G154900
modifier	Chr19	41523979	upstream_gene_variant	Glyma.19G154900
modifier	Chr19	41524156	upstream_gene_variant	Glyma.19G154900
modifier	Chr19	41525425	5_prime_UTR_variant	Glyma.19G154900
modifier	Chr19	41525704	5_prime_UTR_variant	Glyma.19G154900
modifier	Chr19	41525707	5_prime_UTR_variant	Glyma.19G154900
modifier	Chr19	41526312	intron_variant	Glyma.19G154900
modifier	Chr19	41526808	intron_variant	Glyma.19G154900
modifier	Chr19	41526862	intron_variant	Glyma.19G154900
low	Chr19	41527548	synonymous_variant	Glyma.19G154900
moderate	Chr19	41527695	splice_region_variant&intron_variant	Glyma.19G154900
modifier	Chr19	41530393	upstream_gene_variant	Glyma.19G155000
modifier	Chr19	41530455	upstream_gene_variant	Glyma.19G155000
modifier	Chr19	41531501	upstream_gene_variant	Glyma.19G155000
modifier	Chr19	41532170	upstream_gene_variant	Glyma.19G155000
moderate	Chr19	41532644	missense_variant	Glyma.19G155000
modifier	Chr19	41533058	downstream_gene_variant	Glyma.19G154900
modifier	Chr19	41533208	downstream_gene_variant	Glyma.19G154900
modifier	Chr19	41533455	downstream_gene_variant	Glyma.19G154900
modifier	Chr19	41533605	downstream_gene_variant	Glyma.19G154900
modifier	Chr19	41533677	downstream_gene_variant	Glyma.19G154900
modifier	Chr19	41533789	downstream_gene_variant	Glyma.19G154900
modifier	Chr19	41533823	downstream_gene_variant	Glyma.19G154900
modifier	Chr19	41533902	downstream_gene_variant	Glyma.19G154900
modifier	Chr19	41533916	downstream_gene_variant	Glyma.19G154900
modifier	Chr19	41533954	downstream_gene_variant	Glyma.19G154900
low	Chr19	41534224	synonymous_variant	Glyma.19G155000
modifier	Chr19	41534504	downstream_gene_variant	Glyma.19G154900
modifier	Chr19	41534612	downstream_gene_variant	Glyma.19G154900
modifier	Chr19	41534614	downstream_gene_variant	Glyma.19G154900
modifier	Chr19	41534653	downstream_gene_variant	Glyma.19G154900
modifier	Chr19	41534714	downstream_gene_variant	Glyma.19G154900
modifier	Chr19	41534725	downstream_gene_variant	Glyma.19G154900
modifier	Chr19	41534801	downstream_gene_variant	Glyma.19G154900
modifier	Chr19	41534963	downstream_gene_variant	Glyma.19G154900
modifier	Chr19	41535050	downstream_gene_variant	Glyma.19G154900
modifier	Chr19	41535078	downstream_gene_variant	Glyma.19G154900
modifier	Chr19	41535094	downstream_gene_variant	Glyma.19G154900
modifier	Chr19	41535363	downstream_gene_variant	Glyma.19G155100
modifier	Chr19	41535451	downstream_gene_variant	Glyma.19G155100
modifier	Chr19	41535545	downstream_gene_variant	Glyma.19G155100
modifier	Chr19	41535618	downstream_gene_variant	Glyma.19G155100
modifier	Chr19	41535687	downstream_gene_variant	Glyma.19G155100
modifier	Chr19	41535759	downstream_gene_variant	Glyma.19G155100
modifier	Chr19	41535798	downstream_gene_variant	Glyma.19G155100
modifier	Chr19	41536408	3_prime_UTR_variant	Glyma.19G155000
modifier	Chr19	41536524	3_prime_UTR_variant	Glyma.19G155000
modifier	Chr19	41536623	3_prime_UTR_variant	Glyma.19G155000
modifier	Chr19	41536629	3_prime_UTR_variant	Glyma.19G155000
modifier	Chr19	41536672	3_prime_UTR_variant	Glyma.19G155000
modifier	Chr19	41536956	3_prime_UTR_variant	Glyma.19G155000
modifier	Chr19	41536968	3_prime_UTR_variant	Glyma.19G155000
modifier	Chr19	41536996	3_prime_UTR_variant	Glyma.19G155000
modifier	Chr19	41537011	3_prime_UTR_variant	Glyma.19G155000
modifier	Chr19	41537052	downstream_gene_variant	Glyma.19G155000
modifier	Chr19	41537226	downstream_gene_variant	Glyma.19G155000
modifier	Chr19	41537278	downstream_gene_variant	Glyma.19G155000
modifier	Chr19	41537285	downstream_gene_variant	Glyma.19G155000
modifier	Chr19	41537299	downstream_gene_variant	Glyma.19G155000
modifier	Chr19	41537347	downstream_gene_variant	Glyma.19G155000
modifier	Chr19	41537427	downstream_gene_variant	Glyma.19G155000
modifier	Chr19	41537724	downstream_gene_variant	Glyma.19G155000
modifier	Chr19	41537751	downstream_gene_variant	Glyma.19G155000
modifier	Chr19	41537752	downstream_gene_variant	Glyma.19G155000
modifier	Chr19	41537887	downstream_gene_variant	Glyma.19G155000
modifier	Chr19	41537908	downstream_gene_variant	Glyma.19G155000
modifier	Chr19	41538315	downstream_gene_variant	Glyma.19G155000
modifier	Chr19	41538416	downstream_gene_variant	Glyma.19G155000
modifier	Chr19	41539112	5_prime_UTR_variant	Glyma.19G155100
modifier	Chr19	41539449	upstream_gene_variant	Glyma.19G155100
modifier	Chr19	41539674	upstream_gene_variant	Glyma.19G155100
modifier	Chr19	41540317	upstream_gene_variant	Glyma.19G155100
modifier	Chr19	41540364	upstream_gene_variant	Glyma.19G155100
modifier	Chr19	41540468	upstream_gene_variant	Glyma.19G155100
modifier	Chr19	41540545	3_prime_UTR_variant	Glyma.19G155200
modifier	Chr19	41602695	intergenic_region	Glyma.19G155700-Glyma.19G155800
modifier	Chr19	41606963	downstream_gene_variant	Glyma.19G155800
modifier	Chr19	41617940	upstream_gene_variant	Glyma.19G155800
modifier	Chr19	41620010	intergenic_region	Glyma.19G155800-Glyma.19G155900
modifier	Chr19	41620556	intergenic_region	Glyma.19G155800-Glyma.19G155900
modifier	Chr19	41661183	upstream_gene_variant	Glyma.19G156000
modifier	Chr19	41715467	downstream_gene_variant	Glyma.19G156600
modifier	Chr19	41718567	upstream_gene_variant	Glyma.19G156600
low	Chr19	41720480	synonymous_variant	Glyma.19G156700
moderate	Chr19	41729213	splice_region_variant&intron_variant	Glyma.19G156800
modifier	Chr19	41729651	downstream_gene_variant	Glyma.19G156900
modifier	Chr19	41732202	downstream_gene_variant	Glyma.19G156800
modifier	Chr19	41741040	upstream_gene_variant	Glyma.19G156900
modifier	Chr19	41754892	intergenic_region	Glyma.19G156900-Glyma.19G157000
modifier	Chr19	41754949	intergenic_region	Glyma.19G156900-Glyma.19G157000
modifier	Chr19	41755145	intergenic_region	Glyma.19G156900-Glyma.19G157000
modifier	Chr19	41755176	intergenic_region	Glyma.19G156900-Glyma.19G157000
modifier	Chr19	41755191	intergenic_region	Glyma.19G156900-Glyma.19G157000
modifier	Chr19	41756547	intergenic_region	Glyma.19G156900-Glyma.19G157000
modifier	Chr19	41756783	intergenic_region	Glyma.19G156900-Glyma.19G157000
modifier	Chr19	41756810	intergenic_region	Glyma.19G156900-Glyma.19G157000
modifier	Chr19	41757331	intergenic_region	Glyma.19G156900-Glyma.19G157000
modifier	Chr19	41757462	intergenic_region	Glyma.19G156900-Glyma.19G157000
modifier	Chr19	41757513	intergenic_region	Glyma.19G156900-Glyma.19G157000
modifier	Chr19	41757535	intergenic_region	Glyma.19G156900-Glyma.19G157000
modifier	Chr19	41757572	intergenic_region	Glyma.19G156900-Glyma.19G157000
modifier	Chr19	41757594	intergenic_region	Glyma.19G156900-Glyma.19G157000
modifier	Chr19	41757736	intergenic_region	Glyma.19G156900-Glyma.19G157000
modifier	Chr19	41757763	intergenic_region	Glyma.19G156900-Glyma.19G157000
modifier	Chr19	41757811	intergenic_region	Glyma.19G156900-Glyma.19G157000
modifier	Chr19	41757813	intergenic_region	Glyma.19G156900-Glyma.19G157000
modifier	Chr19	41757875	intergenic_region	Glyma.19G156900-Glyma.19G157000
modifier	Chr19	41757882	intergenic_region	Glyma.19G156900-Glyma.19G157000
modifier	Chr19	41757901	intergenic_region	Glyma.19G156900-Glyma.19G157000
modifier	Chr19	41757910	intergenic_region	Glyma.19G156900-Glyma.19G157000
modifier	Chr19	41757912	intergenic_region	Glyma.19G156900-Glyma.19G157000
modifier	Chr19	41757913	intergenic_region	Glyma.19G156900-Glyma.19G157000
modifier	Chr19	41757931	intergenic_region	Glyma.19G156900-Glyma.19G157000
modifier	Chr19	41757941	intergenic_region	Glyma.19G156900-Glyma.19G157000
modifier	Chr19	41757958	intergenic_region	Glyma.19G156900-Glyma.19G157000
modifier	Chr19	41757975	intergenic_region	Glyma.19G156900-Glyma.19G157000
modifier	Chr19	41758037	intergenic_region	Glyma.19G156900-Glyma.19G157000
modifier	Chr19	41758102	intergenic_region	Glyma.19G156900-Glyma.19G157000
modifier	Chr19	41758115	intergenic_region	Glyma.19G156900-Glyma.19G157000
modifier	Chr19	41758133	intergenic_region	Glyma.19G156900-Glyma.19G157000
modifier	Chr19	41758138	intergenic_region	Glyma.19G156900-Glyma.19G157000
modifier	Chr19	41758153	intergenic_region	Glyma.19G156900-Glyma.19G157000
modifier	Chr19	41758263	intergenic_region	Glyma.19G156900-Glyma.19G157000
modifier	Chr19	41758265	intergenic_region	Glyma.19G156900-Glyma.19G157000
modifier	Chr19	41758289	intergenic_region	Glyma.19G156900-Glyma.19G157000
modifier	Chr19	41758313	intergenic_region	Glyma.19G156900-Glyma.19G157000
modifier	Chr19	41758343	intergenic_region	Glyma.19G156900-Glyma.19G157000
modifier	Chr19	41758396	intergenic_region	Glyma.19G156900-Glyma.19G157000
modifier	Chr19	41758402	intergenic_region	Glyma.19G156900-Glyma.19G157000
modifier	Chr19	41758410	intergenic_region	Glyma.19G156900-Glyma.19G157000
modifier	Chr19	41758424	intergenic_region	Glyma.19G156900-Glyma.19G157000
modifier	Chr19	41758451	intergenic_region	Glyma.19G156900-Glyma.19G157000
modifier	Chr19	41758455	intergenic_region	Glyma.19G156900-Glyma.19G157000
modifier	Chr19	41758484	intergenic_region	Glyma.19G156900-Glyma.19G157000
modifier	Chr19	41758535	intergenic_region	Glyma.19G156900-Glyma.19G157000
modifier	Chr19	41758536	intergenic_region	Glyma.19G156900-Glyma.19G157000
modifier	Chr19	41758565	intergenic_region	Glyma.19G156900-Glyma.19G157000
modifier	Chr19	41758566	intergenic_region	Glyma.19G156900-Glyma.19G157000
modifier	Chr19	41758655	upstream_gene_variant	Glyma.19G157000
modifier	Chr19	41758811	upstream_gene_variant	Glyma.19G157000
modifier	Chr19	41758814	upstream_gene_variant	Glyma.19G157000
modifier	Chr19	41758909	upstream_gene_variant	Glyma.19G157000
modifier	Chr19	41758920	upstream_gene_variant	Glyma.19G157000
modifier	Chr19	41758928	upstream_gene_variant	Glyma.19G157000
†Effects of variants are categorized into High, Moderate, Low, and Modifier by tool SnpEff.

## Sheet: Table S5
Table S5. The characters of variants between HX3 and ZH24 among QTL hotspots.
Impact prediction†	Chromosome	Position (bp)	Sequence Ontology (SO) term	Gene
modifier	Chr03	9236943	intergenic_region	Glyma.03G061300-Glyma.03G061400
modifier	Chr03	9237376	intergenic_region	Glyma.03G061300-Glyma.03G061400
modifier	Chr03	9257115	intergenic_region	Glyma.03G061300-Glyma.03G061400
modifier	Chr03	9277140	intergenic_region	Glyma.03G061300-Glyma.03G061400
modifier	Chr03	9305639	intergenic_region	Glyma.03G061400-Glyma.03G061500
modifier	Chr03	9310801	intergenic_region	Glyma.03G061400-Glyma.03G061500
modifier	Chr03	9375220	downstream_gene_variant	Glyma.03G061500
modifier	Chr03	9426399	intergenic_region	Glyma.03G061500-Glyma.03G061600
modifier	Chr03	9433218	intergenic_region	Glyma.03G061500-Glyma.03G061600
modifier	Chr03	9435810	intergenic_region	Glyma.03G061500-Glyma.03G061600
modifier	Chr03	9483538	upstream_gene_variant	Glyma.03G061600
moderate	Chr03	9499085	missense_variant	Glyma.03G061800
modifier	Chr03	9513734	intergenic_region	Glyma.03G061800-Glyma.03G061900
modifier	Chr03	9514523	intergenic_region	Glyma.03G061800-Glyma.03G061900
modifier	Chr03	9517808	intergenic_region	Glyma.03G061800-Glyma.03G061900
modifier	Chr03	9538943	intergenic_region	Glyma.03G061900-Glyma.03G062000
modifier	Chr03	9538983	intergenic_region	Glyma.03G061900-Glyma.03G062000
modifier	Chr03	9539035	intergenic_region	Glyma.03G061900-Glyma.03G062000
modifier	Chr03	9608532	downstream_gene_variant	Glyma.03G062400
modifier	Chr03	9623306	intergenic_region	Glyma.03G062400-Glyma.03G062500
modifier	Chr03	9623311	intergenic_region	Glyma.03G062400-Glyma.03G062500
modifier	Chr03	9633798	intergenic_region	Glyma.03G062400-Glyma.03G062500
modifier	Chr03	9635609	intergenic_region	Glyma.03G062400-Glyma.03G062500
modifier	Chr03	9640212	intergenic_region	Glyma.03G062400-Glyma.03G062500
modifier	Chr03	9662252	upstream_gene_variant	Glyma.03G062500
modifier	Chr03	9669808	upstream_gene_variant	Glyma.03G062700
modifier	Chr03	9677197	intergenic_region	Glyma.03G062700-Glyma.03G062800
modifier	Chr03	9680677	intergenic_region	Glyma.03G062700-Glyma.03G062800
modifier	Chr03	9697103	intergenic_region	Glyma.03G062700-Glyma.03G062800
modifier	Chr03	9697541	intergenic_region	Glyma.03G062700-Glyma.03G062800
modifier	Chr03	9700778	intergenic_region	Glyma.03G062700-Glyma.03G062800
modifier	Chr03	9765196	intergenic_region	Glyma.03G062900-Glyma.03G063000
modifier	Chr03	9765223	intergenic_region	Glyma.03G062900-Glyma.03G063000
modifier	Chr03	9789647	upstream_gene_variant	Glyma.03G063000
modifier	Chr03	9794194	downstream_gene_variant	Glyma.03G063100
modifier	Chr03	9810356	intergenic_region	Glyma.03G063100-Glyma.03G063200
modifier	Chr03	9813528	intergenic_region	Glyma.03G063100-Glyma.03G063200
modifier	Chr03	9826775	intergenic_region	Glyma.03G063100-Glyma.03G063200
modifier	Chr03	9828070	intergenic_region	Glyma.03G063100-Glyma.03G063200
modifier	Chr03	9846740	intergenic_region	Glyma.03G063100-Glyma.03G063200
modifier	Chr03	9893357	downstream_gene_variant	Glyma.03G063200
modifier	Chr03	9926437	intergenic_region	Glyma.03G063200-Glyma.03G063300
modifier	Chr03	9927700	intergenic_region	Glyma.03G063200-Glyma.03G063300
modifier	Chr03	9928547	intergenic_region	Glyma.03G063200-Glyma.03G063300
modifier	Chr03	9936755	intergenic_region	Glyma.03G063200-Glyma.03G063300
modifier	Chr03	9947791	intergenic_region	Glyma.03G063200-Glyma.03G063300
modifier	Chr03	9967692	intergenic_region	Glyma.03G063200-Glyma.03G063300
modifier	Chr03	9969602	intergenic_region	Glyma.03G063200-Glyma.03G063300
modifier	Chr03	9971764	intergenic_region	Glyma.03G063200-Glyma.03G063300
modifier	Chr03	9971768	intergenic_region	Glyma.03G063200-Glyma.03G063300
modifier	Chr03	9971769	intergenic_region	Glyma.03G063200-Glyma.03G063300
modifier	Chr03	9971774	intergenic_region	Glyma.03G063200-Glyma.03G063300
modifier	Chr03	9971775	intergenic_region	Glyma.03G063200-Glyma.03G063300
modifier	Chr03	9971790	intergenic_region	Glyma.03G063200-Glyma.03G063300
modifier	Chr03	9971791	intergenic_region	Glyma.03G063200-Glyma.03G063300
modifier	Chr03	9974349	intergenic_region	Glyma.03G063200-Glyma.03G063300
modifier	Chr03	9990950	intergenic_region	Glyma.03G063300-Glyma.03G063400
modifier	Chr03	10037905	intergenic_region	Glyma.03G063400-Glyma.03G063500
modifier	Chr03	10041098	intergenic_region	Glyma.03G063400-Glyma.03G063500
modifier	Chr03	10052050	intergenic_region	Glyma.03G063400-Glyma.03G063500
modifier	Chr03	10073640	intergenic_region	Glyma.03G063400-Glyma.03G063500
modifier	Chr03	10086489	upstream_gene_variant	Glyma.03G063500
modifier	Chr03	10097726	intergenic_region	Glyma.03G063500-Glyma.03G063600
modifier	Chr03	10102234	intergenic_region	Glyma.03G063500-Glyma.03G063600
modifier	Chr03	10109696	intergenic_region	Glyma.03G063500-Glyma.03G063600
modifier	Chr03	10133766	intron_variant	Glyma.03G063600
modifier	Chr03	10145603	intergenic_region	Glyma.03G063600-Glyma.03G063700
modifier	Chr03	10148234	intergenic_region	Glyma.03G063600-Glyma.03G063700
modifier	Chr03	10203768	intergenic_region	Glyma.03G063800-Glyma.03G063900
modifier	Chr03	10222723	intergenic_region	Glyma.03G063800-Glyma.03G063900
modifier	Chr03	10229796	intergenic_region	Glyma.03G063800-Glyma.03G063900
modifier	Chr03	10236992	intergenic_region	Glyma.03G063800-Glyma.03G063900
modifier	Chr03	10243876	intergenic_region	Glyma.03G063800-Glyma.03G063900
modifier	Chr03	10254370	downstream_gene_variant	Glyma.03G063900
modifier	Chr03	10273428	intergenic_region	Glyma.03G063900-Glyma.03G064000
modifier	Chr03	10273916	intergenic_region	Glyma.03G063900-Glyma.03G064000
modifier	Chr03	10288618	intergenic_region	Glyma.03G063900-Glyma.03G064000
modifier	Chr03	10288619	intergenic_region	Glyma.03G063900-Glyma.03G064000
modifier	Chr03	10288703	intergenic_region	Glyma.03G063900-Glyma.03G064000
modifier	Chr03	10288711	intergenic_region	Glyma.03G063900-Glyma.03G064000
modifier	Chr03	10296657	intergenic_region	Glyma.03G063900-Glyma.03G064000
modifier	Chr03	10313073	intergenic_region	Glyma.03G063900-Glyma.03G064000
modifier	Chr03	10349356	upstream_gene_variant	Glyma.03G064000
modifier	Chr03	10349927	intergenic_region	Glyma.03G064000-Glyma.03G064100
modifier	Chr03	10360875	intergenic_region	Glyma.03G064000-Glyma.03G064100
modifier	Chr03	10365636	intergenic_region	Glyma.03G064000-Glyma.03G064100
modifier	Chr03	10371092	intergenic_region	Glyma.03G064000-Glyma.03G064100
modifier	Chr03	10371893	intergenic_region	Glyma.03G064000-Glyma.03G064100
modifier	Chr03	10387902	intergenic_region	Glyma.03G064000-Glyma.03G064100
modifier	Chr03	10392769	intergenic_region	Glyma.03G064000-Glyma.03G064100
modifier	Chr03	10403249	intergenic_region	Glyma.03G064000-Glyma.03G064100
modifier	Chr03	10410600	intergenic_region	Glyma.03G064000-Glyma.03G064100
modifier	Chr03	10411164	intergenic_region	Glyma.03G064000-Glyma.03G064100
modifier	Chr03	10419034	intergenic_region	Glyma.03G064000-Glyma.03G064100
modifier	Chr03	10422559	upstream_gene_variant	Glyma.03G064100
modifier	Chr03	10437634	intergenic_region	Glyma.03G064100-Glyma.03G064200
modifier	Chr03	10444699	intergenic_region	Glyma.03G064100-Glyma.03G064200
modifier	Chr03	10453145	intergenic_region	Glyma.03G064100-Glyma.03G064200
modifier	Chr03	10468231	intergenic_region	Glyma.03G064100-Glyma.03G064200
modifier	Chr03	10469994	intergenic_region	Glyma.03G064100-Glyma.03G064200
modifier	Chr03	10509009	intergenic_region	Glyma.03G064100-Glyma.03G064200
modifier	Chr03	10542868	intergenic_region	Glyma.03G064100-Glyma.03G064200
modifier	Chr03	10555608	downstream_gene_variant	Glyma.03G064300
modifier	Chr03	10570616	intergenic_region	Glyma.03G064200-Glyma.03G064400
modifier	Chr03	10610302	downstream_gene_variant	Glyma.03G064400
modifier	Chr03	10625380	intergenic_region	Glyma.03G064400-Glyma.03G064600
modifier	Chr03	10632161	intergenic_region	Glyma.03G064400-Glyma.03G064600
modifier	Chr03	10647416	intron_variant	Glyma.03G064600
modifier	Chr03	10647467	intron_variant	Glyma.03G064600
modifier	Chr03	10652958	intergenic_region	Glyma.03G064600-Glyma.03G064700
modifier	Chr03	10669477	upstream_gene_variant	Glyma.03G064700
modifier	Chr03	10670082	upstream_gene_variant	Glyma.03G064700
modifier	Chr03	10671730	upstream_gene_variant	Glyma.03G064700
modifier	Chr03	10676436	downstream_gene_variant	Glyma.03G064700
modifier	Chr03	10690648	intergenic_region	Glyma.03G064700-Glyma.03G064800
modifier	Chr03	10691038	intergenic_region	Glyma.03G064700-Glyma.03G064800
modifier	Chr03	10694057	intergenic_region	Glyma.03G064700-Glyma.03G064800
modifier	Chr03	10720977	intergenic_region	Glyma.03G064700-Glyma.03G064800
modifier	Chr03	10729475	intergenic_region	Glyma.03G064700-Glyma.03G064800
modifier	Chr03	10750435	intergenic_region	Glyma.03G064700-Glyma.03G064800
modifier	Chr03	10751325	intergenic_region	Glyma.03G064700-Glyma.03G064800
modifier	Chr03	10754623	intergenic_region	Glyma.03G064700-Glyma.03G064800
modifier	Chr03	10760309	intergenic_region	Glyma.03G064700-Glyma.03G064800
modifier	Chr03	10775966	intergenic_region	Glyma.03G064700-Glyma.03G064800
modifier	Chr03	10776391	intergenic_region	Glyma.03G064700-Glyma.03G064800
modifier	Chr03	10777382	intergenic_region	Glyma.03G064700-Glyma.03G064800
modifier	Chr03	10784066	intergenic_region	Glyma.03G064700-Glyma.03G064800
modifier	Chr03	10793845	intergenic_region	Glyma.03G064700-Glyma.03G064800
modifier	Chr03	10795466	intergenic_region	Glyma.03G064700-Glyma.03G064800
modifier	Chr03	10798738	intergenic_region	Glyma.03G064700-Glyma.03G064800
modifier	Chr03	10803970	downstream_gene_variant	Glyma.03G064800
modifier	Chr03	10806025	upstream_gene_variant	Glyma.03G064900
modifier	Chr03	10831034	intergenic_region	Glyma.03G064800-Glyma.03G065100
modifier	Chr03	10833607	intergenic_region	Glyma.03G064800-Glyma.03G065100
modifier	Chr03	10835717	intergenic_region	Glyma.03G064800-Glyma.03G065100
modifier	Chr03	10875847	intergenic_region	Glyma.03G064800-Glyma.03G065100
modifier	Chr03	10877980	intergenic_region	Glyma.03G064800-Glyma.03G065100
modifier	Chr03	10879784	intergenic_region	Glyma.03G064800-Glyma.03G065100
modifier	Chr03	10882829	intergenic_region	Glyma.03G064800-Glyma.03G065100
modifier	Chr03	10886636	intergenic_region	Glyma.03G064800-Glyma.03G065100
modifier	Chr03	10901619	intergenic_region	Glyma.03G064800-Glyma.03G065100
modifier	Chr03	10908026	intergenic_region	Glyma.03G064800-Glyma.03G065100
modifier	Chr03	10913819	intergenic_region	Glyma.03G064800-Glyma.03G065100
modifier	Chr03	10917550	intergenic_region	Glyma.03G064800-Glyma.03G065100
modifier	Chr03	10918342	intergenic_region	Glyma.03G064800-Glyma.03G065100
modifier	Chr03	10918387	intergenic_region	Glyma.03G064800-Glyma.03G065100
modifier	Chr03	10924431	intergenic_region	Glyma.03G064800-Glyma.03G065100
modifier	Chr03	10929942	intergenic_region	Glyma.03G064800-Glyma.03G065100
modifier	Chr03	10936470	intergenic_region	Glyma.03G064800-Glyma.03G065100
modifier	Chr03	10936796	intergenic_region	Glyma.03G064800-Glyma.03G065100
modifier	Chr03	10939042	intergenic_region	Glyma.03G064800-Glyma.03G065100
modifier	Chr03	10939279	intergenic_region	Glyma.03G064800-Glyma.03G065100
modifier	Chr03	10941817	intergenic_region	Glyma.03G064800-Glyma.03G065100
modifier	Chr03	10941856	intergenic_region	Glyma.03G064800-Glyma.03G065100
modifier	Chr03	10942028	intergenic_region	Glyma.03G064800-Glyma.03G065100
modifier	Chr03	10942070	intergenic_region	Glyma.03G064800-Glyma.03G065100
modifier	Chr03	10958705	intergenic_region	Glyma.03G064800-Glyma.03G065100
modifier	Chr03	10959179	intergenic_region	Glyma.03G064800-Glyma.03G065100
modifier	Chr03	10968929	intergenic_region	Glyma.03G064800-Glyma.03G065100
modifier	Chr03	10990274	intergenic_region	Glyma.03G064800-Glyma.03G065100
modifier	Chr03	10997987	intergenic_region	Glyma.03G064800-Glyma.03G065100
modifier	Chr03	11001961	intergenic_region	Glyma.03G064800-Glyma.03G065100
modifier	Chr03	11002094	intergenic_region	Glyma.03G064800-Glyma.03G065100
modifier	Chr03	11012670	intergenic_region	Glyma.03G064800-Glyma.03G065100
modifier	Chr03	11021660	intergenic_region	Glyma.03G064800-Glyma.03G065100
modifier	Chr03	11024696	intergenic_region	Glyma.03G064800-Glyma.03G065100
modifier	Chr03	11027329	intergenic_region	Glyma.03G064800-Glyma.03G065100
modifier	Chr03	11030538	intergenic_region	Glyma.03G064800-Glyma.03G065100
modifier	Chr03	11048008	intergenic_region	Glyma.03G064800-Glyma.03G065100
modifier	Chr03	11066386	intergenic_region	Glyma.03G064800-Glyma.03G065100
modifier	Chr03	11119757	intergenic_region	Glyma.03G064800-Glyma.03G065100
modifier	Chr03	11122558	intergenic_region	Glyma.03G064800-Glyma.03G065100
modifier	Chr03	11123284	intergenic_region	Glyma.03G064800-Glyma.03G065100
modifier	Chr03	11123562	intergenic_region	Glyma.03G064800-Glyma.03G065100
modifier	Chr03	11134358	intergenic_region	Glyma.03G064800-Glyma.03G065100
modifier	Chr03	11140585	intergenic_region	Glyma.03G064800-Glyma.03G065100
modifier	Chr03	11145682	intergenic_region	Glyma.03G064800-Glyma.03G065100
modifier	Chr03	11146792	intergenic_region	Glyma.03G064800-Glyma.03G065100
modifier	Chr03	11148807	intergenic_region	Glyma.03G064800-Glyma.03G065100
modifier	Chr03	11151193	intergenic_region	Glyma.03G064800-Glyma.03G065100
modifier	Chr03	11202949	intergenic_region	Glyma.03G064800-Glyma.03G065100
modifier	Chr03	11203134	intergenic_region	Glyma.03G064800-Glyma.03G065100
modifier	Chr03	11220404	intergenic_region	Glyma.03G064800-Glyma.03G065100
modifier	Chr03	11226650	intergenic_region	Glyma.03G064800-Glyma.03G065100
modifier	Chr03	11237773	intergenic_region	Glyma.03G064800-Glyma.03G065100
modifier	Chr03	11240933	intergenic_region	Glyma.03G064800-Glyma.03G065100
modifier	Chr03	11248777	intergenic_region	Glyma.03G064800-Glyma.03G065100
modifier	Chr03	11250028	intergenic_region	Glyma.03G064800-Glyma.03G065100
modifier	Chr03	11252057	intergenic_region	Glyma.03G064800-Glyma.03G065100
modifier	Chr03	11252240	intergenic_region	Glyma.03G064800-Glyma.03G065100
modifier	Chr03	11253782	intergenic_region	Glyma.03G064800-Glyma.03G065100
modifier	Chr03	11266419	intergenic_region	Glyma.03G064800-Glyma.03G065100
modifier	Chr03	11270850	intergenic_region	Glyma.03G064800-Glyma.03G065100
modifier	Chr03	11278107	intergenic_region	Glyma.03G064800-Glyma.03G065100
modifier	Chr03	11280228	intergenic_region	Glyma.03G064800-Glyma.03G065100
modifier	Chr03	11283579	intergenic_region	Glyma.03G064800-Glyma.03G065100
modifier	Chr03	11284630	intergenic_region	Glyma.03G064800-Glyma.03G065100
modifier	Chr03	11290470	intergenic_region	Glyma.03G064800-Glyma.03G065100
modifier	Chr03	11297660	intergenic_region	Glyma.03G064800-Glyma.03G065100
modifier	Chr03	11300916	intergenic_region	Glyma.03G064800-Glyma.03G065100
modifier	Chr03	11316937	intergenic_region	Glyma.03G064800-Glyma.03G065100
modifier	Chr03	11380861	intergenic_region	Glyma.03G064800-Glyma.03G065100
modifier	Chr03	11383775	intergenic_region	Glyma.03G064800-Glyma.03G065100
modifier	Chr03	11428697	upstream_gene_variant	Glyma.03G065200
modifier	Chr03	11439490	downstream_gene_variant	Glyma.03G065200
modifier	Chr03	11442139	intergenic_region	Glyma.03G065200-Glyma.03G065300
modifier	Chr03	11464177	intergenic_region	Glyma.03G065500-Glyma.03G065600
modifier	Chr03	11471940	intergenic_region	Glyma.03G065500-Glyma.03G065600
modifier	Chr03	11472955	intergenic_region	Glyma.03G065500-Glyma.03G065600
modifier	Chr03	11479690	intergenic_region	Glyma.03G065500-Glyma.03G065600
modifier	Chr03	11494883	intergenic_region	Glyma.03G065500-Glyma.03G065600
modifier	Chr03	11504881	intergenic_region	Glyma.03G065500-Glyma.03G065600
modifier	Chr03	11506261	intergenic_region	Glyma.03G065500-Glyma.03G065600
modifier	Chr03	11520618	intergenic_region	Glyma.03G065500-Glyma.03G065600
modifier	Chr03	11529856	intergenic_region	Glyma.03G065500-Glyma.03G065600
modifier	Chr03	11545145	intergenic_region	Glyma.03G065500-Glyma.03G065600
modifier	Chr03	11546900	intergenic_region	Glyma.03G065500-Glyma.03G065600
modifier	Chr03	11557201	intergenic_region	Glyma.03G065500-Glyma.03G065600
modifier	Chr03	11560712	intergenic_region	Glyma.03G065500-Glyma.03G065600
modifier	Chr03	11563458	intergenic_region	Glyma.03G065500-Glyma.03G065600
modifier	Chr03	11575088	intergenic_region	Glyma.03G065500-Glyma.03G065600
modifier	Chr03	11587972	intergenic_region	Glyma.03G065500-Glyma.03G065600
modifier	Chr03	11588417	intergenic_region	Glyma.03G065500-Glyma.03G065600
modifier	Chr03	11596171	intergenic_region	Glyma.03G065500-Glyma.03G065600
modifier	Chr03	11596617	intergenic_region	Glyma.03G065500-Glyma.03G065600
modifier	Chr03	11601496	intergenic_region	Glyma.03G065500-Glyma.03G065600
modifier	Chr03	11602268	intergenic_region	Glyma.03G065500-Glyma.03G065600
modifier	Chr03	11612969	intergenic_region	Glyma.03G065500-Glyma.03G065600
modifier	Chr03	11612976	intergenic_region	Glyma.03G065500-Glyma.03G065600
modifier	Chr03	11614405	intergenic_region	Glyma.03G065500-Glyma.03G065600
modifier	Chr03	11624709	intergenic_region	Glyma.03G065500-Glyma.03G065600
modifier	Chr03	11644908	intergenic_region	Glyma.03G065500-Glyma.03G065600
modifier	Chr03	11646465	intergenic_region	Glyma.03G065500-Glyma.03G065600
modifier	Chr03	11662178	intergenic_region	Glyma.03G065500-Glyma.03G065600
modifier	Chr03	11668586	intergenic_region	Glyma.03G065500-Glyma.03G065600
modifier	Chr03	11675725	intergenic_region	Glyma.03G065500-Glyma.03G065600
modifier	Chr03	11677656	intergenic_region	Glyma.03G065500-Glyma.03G065600
modifier	Chr03	11684371	downstream_gene_variant	Glyma.03G065600
modifier	Chr03	11692334	upstream_gene_variant	Glyma.03G065600
modifier	Chr03	11705326	intergenic_region	Glyma.03G065600-Glyma.03G065700
modifier	Chr03	11709431	intergenic_region	Glyma.03G065600-Glyma.03G065700
modifier	Chr03	11712327	intergenic_region	Glyma.03G065600-Glyma.03G065700
modifier	Chr03	11730522	intergenic_region	Glyma.03G065600-Glyma.03G065700
modifier	Chr03	11747654	intergenic_region	Glyma.03G065600-Glyma.03G065700
modifier	Chr03	11831582	intergenic_region	Glyma.03G065600-Glyma.03G065700
modifier	Chr03	11839961	intergenic_region	Glyma.03G065600-Glyma.03G065700
modifier	Chr03	11849728	intergenic_region	Glyma.03G065600-Glyma.03G065700
modifier	Chr03	11850805	intergenic_region	Glyma.03G065600-Glyma.03G065700
modifier	Chr03	11856157	intergenic_region	Glyma.03G065600-Glyma.03G065700
modifier	Chr03	11856159	intergenic_region	Glyma.03G065600-Glyma.03G065700
modifier	Chr03	11856193	intergenic_region	Glyma.03G065600-Glyma.03G065700
modifier	Chr03	11856195	intergenic_region	Glyma.03G065600-Glyma.03G065700
modifier	Chr03	11856198	intergenic_region	Glyma.03G065600-Glyma.03G065700
modifier	Chr03	11875345	intergenic_region	Glyma.03G065600-Glyma.03G065700
modifier	Chr03	11878896	intergenic_region	Glyma.03G065600-Glyma.03G065700
modifier	Chr03	11923927	intergenic_region	Glyma.03G065700-Glyma.03G065800
modifier	Chr03	11924370	intergenic_region	Glyma.03G065700-Glyma.03G065800
modifier	Chr03	11924683	intergenic_region	Glyma.03G065700-Glyma.03G065800
modifier	Chr03	11962965	intergenic_region	Glyma.03G065700-Glyma.03G065800
modifier	Chr03	11964031	intergenic_region	Glyma.03G065700-Glyma.03G065800
modifier	Chr03	11999383	upstream_gene_variant	Glyma.03G065800
modifier	Chr03	12005734	intergenic_region	Glyma.03G065800-Glyma.03G065900
modifier	Chr03	12010099	intergenic_region	Glyma.03G065800-Glyma.03G065900
modifier	Chr03	12035452	intergenic_region	Glyma.03G065800-Glyma.03G065900
modifier	Chr03	12036313	intergenic_region	Glyma.03G065800-Glyma.03G065900
modifier	Chr03	12045878	intergenic_region	Glyma.03G065800-Glyma.03G065900
modifier	Chr03	12072779	intergenic_region	Glyma.03G065900-Glyma.03G066000
modifier	Chr03	12072781	intergenic_region	Glyma.03G065900-Glyma.03G066000
modifier	Chr03	12082723	intergenic_region	Glyma.03G065900-Glyma.03G066000
modifier	Chr03	12105134	intergenic_region	Glyma.03G065900-Glyma.03G066000
modifier	Chr03	12106356	intergenic_region	Glyma.03G065900-Glyma.03G066000
modifier	Chr03	12116917	upstream_gene_variant	Glyma.03G066000
modifier	Chr03	12174147	intergenic_region	Glyma.03G066000-Glyma.03G066100
modifier	Chr03	12175716	intergenic_region	Glyma.03G066000-Glyma.03G066100
modifier	Chr03	12179411	intergenic_region	Glyma.03G066000-Glyma.03G066100
modifier	Chr03	12184040	intergenic_region	Glyma.03G066000-Glyma.03G066100
modifier	Chr03	12203196	intergenic_region	Glyma.03G066000-Glyma.03G066100
modifier	Chr03	12228890	intergenic_region	Glyma.03G066000-Glyma.03G066100
modifier	Chr03	12236914	intergenic_region	Glyma.03G066000-Glyma.03G066100
modifier	Chr03	12236994	intergenic_region	Glyma.03G066000-Glyma.03G066100
modifier	Chr03	12246561	intergenic_region	Glyma.03G066000-Glyma.03G066100
modifier	Chr03	12246885	intergenic_region	Glyma.03G066000-Glyma.03G066100
modifier	Chr03	12246953	intergenic_region	Glyma.03G066000-Glyma.03G066100
modifier	Chr03	12247417	intergenic_region	Glyma.03G066000-Glyma.03G066100
modifier	Chr03	12266441	intergenic_region	Glyma.03G066000-Glyma.03G066100
modifier	Chr03	12291367	intergenic_region	Glyma.03G066000-Glyma.03G066100
modifier	Chr03	12291569	intergenic_region	Glyma.03G066000-Glyma.03G066100
modifier	Chr03	12294440	intergenic_region	Glyma.03G066000-Glyma.03G066100
modifier	Chr03	12295539	intergenic_region	Glyma.03G066000-Glyma.03G066100
modifier	Chr03	12297252	intergenic_region	Glyma.03G066000-Glyma.03G066100
modifier	Chr03	12299249	intergenic_region	Glyma.03G066000-Glyma.03G066100
modifier	Chr03	12308829	intergenic_region	Glyma.03G066000-Glyma.03G066100
modifier	Chr03	12317870	intergenic_region	Glyma.03G066000-Glyma.03G066100
modifier	Chr03	12317904	intergenic_region	Glyma.03G066000-Glyma.03G066100
modifier	Chr03	12346860	intergenic_region	Glyma.03G066000-Glyma.03G066100
modifier	Chr03	12368348	intergenic_region	Glyma.03G066000-Glyma.03G066100
modifier	Chr03	12368361	intergenic_region	Glyma.03G066000-Glyma.03G066100
modifier	Chr03	12368503	intergenic_region	Glyma.03G066000-Glyma.03G066100
modifier	Chr03	12371290	intergenic_region	Glyma.03G066000-Glyma.03G066100
modifier	Chr03	12371295	intergenic_region	Glyma.03G066000-Glyma.03G066100
modifier	Chr03	12371310	intergenic_region	Glyma.03G066000-Glyma.03G066100
modifier	Chr03	12377539	intergenic_region	Glyma.03G066000-Glyma.03G066100
modifier	Chr03	12380708	intergenic_region	Glyma.03G066000-Glyma.03G066100
modifier	Chr03	12385057	intergenic_region	Glyma.03G066000-Glyma.03G066100
modifier	Chr03	12415265	intergenic_region	Glyma.03G066000-Glyma.03G066100
modifier	Chr03	12500458	intergenic_region	Glyma.03G066000-Glyma.03G066100
modifier	Chr03	12500785	intergenic_region	Glyma.03G066000-Glyma.03G066100
modifier	Chr03	12501056	intergenic_region	Glyma.03G066000-Glyma.03G066100
modifier	Chr03	12501058	intergenic_region	Glyma.03G066000-Glyma.03G066100
modifier	Chr03	12501165	intergenic_region	Glyma.03G066000-Glyma.03G066100
modifier	Chr03	12501177	intergenic_region	Glyma.03G066000-Glyma.03G066100
modifier	Chr03	12501618	intergenic_region	Glyma.03G066000-Glyma.03G066100
modifier	Chr03	12501628	intergenic_region	Glyma.03G066000-Glyma.03G066100
modifier	Chr03	12501863	intergenic_region	Glyma.03G066000-Glyma.03G066100
modifier	Chr03	12501929	intergenic_region	Glyma.03G066000-Glyma.03G066100
modifier	Chr03	12502547	intergenic_region	Glyma.03G066000-Glyma.03G066100
modifier	Chr03	12502606	intergenic_region	Glyma.03G066000-Glyma.03G066100
modifier	Chr03	12502654	intergenic_region	Glyma.03G066000-Glyma.03G066100
modifier	Chr03	12502748	intergenic_region	Glyma.03G066000-Glyma.03G066100
modifier	Chr03	12502919	intergenic_region	Glyma.03G066000-Glyma.03G066100
modifier	Chr03	12503134	intergenic_region	Glyma.03G066000-Glyma.03G066100
modifier	Chr03	12503353	intergenic_region	Glyma.03G066000-Glyma.03G066100
modifier	Chr03	12503432	intergenic_region	Glyma.03G066000-Glyma.03G066100
modifier	Chr03	12503604	intergenic_region	Glyma.03G066000-Glyma.03G066100
modifier	Chr03	12503914	intergenic_region	Glyma.03G066000-Glyma.03G066100
modifier	Chr03	12504060	intergenic_region	Glyma.03G066000-Glyma.03G066100
modifier	Chr03	12504257	intergenic_region	Glyma.03G066000-Glyma.03G066100
modifier	Chr03	12504398	intergenic_region	Glyma.03G066000-Glyma.03G066100
modifier	Chr03	12504538	intergenic_region	Glyma.03G066000-Glyma.03G066100
modifier	Chr03	12504595	intergenic_region	Glyma.03G066000-Glyma.03G066100
modifier	Chr03	12504754	intergenic_region	Glyma.03G066000-Glyma.03G066100
modifier	Chr03	12504967	intergenic_region	Glyma.03G066000-Glyma.03G066100
modifier	Chr03	12506491	intergenic_region	Glyma.03G066000-Glyma.03G066100
modifier	Chr03	12506659	intergenic_region	Glyma.03G066000-Glyma.03G066100
modifier	Chr03	12506674	intergenic_region	Glyma.03G066000-Glyma.03G066100
modifier	Chr03	12506679	intergenic_region	Glyma.03G066000-Glyma.03G066100
modifier	Chr03	12506687	intergenic_region	Glyma.03G066000-Glyma.03G066100
modifier	Chr03	12506890	intergenic_region	Glyma.03G066000-Glyma.03G066100
modifier	Chr03	12506993	intergenic_region	Glyma.03G066000-Glyma.03G066100
modifier	Chr03	12507287	intergenic_region	Glyma.03G066000-Glyma.03G066100
modifier	Chr03	12507337	intergenic_region	Glyma.03G066000-Glyma.03G066100
modifier	Chr03	12507365	intergenic_region	Glyma.03G066000-Glyma.03G066100
modifier	Chr03	12507684	intergenic_region	Glyma.03G066000-Glyma.03G066100
modifier	Chr03	12507754	intergenic_region	Glyma.03G066000-Glyma.03G066100
modifier	Chr03	12507769	intergenic_region	Glyma.03G066000-Glyma.03G066100
modifier	Chr03	12507789	intergenic_region	Glyma.03G066000-Glyma.03G066100
modifier	Chr03	12507892	intergenic_region	Glyma.03G066000-Glyma.03G066100
modifier	Chr03	12507937	intergenic_region	Glyma.03G066000-Glyma.03G066100
modifier	Chr03	12508050	intergenic_region	Glyma.03G066000-Glyma.03G066100
modifier	Chr03	12508335	intergenic_region	Glyma.03G066000-Glyma.03G066100
modifier	Chr03	12508787	intergenic_region	Glyma.03G066000-Glyma.03G066100
modifier	Chr03	12508900	intergenic_region	Glyma.03G066000-Glyma.03G066100
modifier	Chr03	12508969	intergenic_region	Glyma.03G066000-Glyma.03G066100
modifier	Chr03	12509098	intergenic_region	Glyma.03G066000-Glyma.03G066100
modifier	Chr03	12509152	intergenic_region	Glyma.03G066000-Glyma.03G066100
modifier	Chr03	12509258	intergenic_region	Glyma.03G066000-Glyma.03G066100
modifier	Chr03	12509388	intergenic_region	Glyma.03G066000-Glyma.03G066100
modifier	Chr03	12509575	intergenic_region	Glyma.03G066000-Glyma.03G066100
modifier	Chr03	12509587	intergenic_region	Glyma.03G066000-Glyma.03G066100
modifier	Chr03	12509725	intergenic_region	Glyma.03G066000-Glyma.03G066100
modifier	Chr03	12509811	intergenic_region	Glyma.03G066000-Glyma.03G066100
modifier	Chr03	12509991	intergenic_region	Glyma.03G066000-Glyma.03G066100
modifier	Chr03	12510284	intergenic_region	Glyma.03G066000-Glyma.03G066100
modifier	Chr03	12510413	intergenic_region	Glyma.03G066000-Glyma.03G066100
modifier	Chr03	12510484	intergenic_region	Glyma.03G066000-Glyma.03G066100
modifier	Chr03	12510550	intergenic_region	Glyma.03G066000-Glyma.03G066100
modifier	Chr03	12510723	intergenic_region	Glyma.03G066000-Glyma.03G066100
modifier	Chr03	12510806	intergenic_region	Glyma.03G066000-Glyma.03G066100
modifier	Chr03	12510817	intergenic_region	Glyma.03G066000-Glyma.03G066100
modifier	Chr03	12510989	intergenic_region	Glyma.03G066000-Glyma.03G066100
modifier	Chr03	12511332	intergenic_region	Glyma.03G066000-Glyma.03G066100
modifier	Chr03	12512031	intergenic_region	Glyma.03G066000-Glyma.03G066100
modifier	Chr03	12521092	intergenic_region	Glyma.03G066000-Glyma.03G066100
modifier	Chr03	12523141	intergenic_region	Glyma.03G066000-Glyma.03G066100
modifier	Chr03	12524090	intergenic_region	Glyma.03G066000-Glyma.03G066100
modifier	Chr03	12524373	intergenic_region	Glyma.03G066000-Glyma.03G066100
modifier	Chr03	12524391	intergenic_region	Glyma.03G066000-Glyma.03G066100
modifier	Chr03	12524412	intergenic_region	Glyma.03G066000-Glyma.03G066100
modifier	Chr03	12524713	intergenic_region	Glyma.03G066000-Glyma.03G066100
modifier	Chr03	12524714	intergenic_region	Glyma.03G066000-Glyma.03G066100
modifier	Chr03	12524730	intergenic_region	Glyma.03G066000-Glyma.03G066100
modifier	Chr03	12524736	intergenic_region	Glyma.03G066000-Glyma.03G066100
modifier	Chr03	12524843	intergenic_region	Glyma.03G066000-Glyma.03G066100
modifier	Chr03	12524852	intergenic_region	Glyma.03G066000-Glyma.03G066100
modifier	Chr03	12524863	intergenic_region	Glyma.03G066000-Glyma.03G066100
modifier	Chr03	12524906	intergenic_region	Glyma.03G066000-Glyma.03G066100
modifier	Chr03	12524931	intergenic_region	Glyma.03G066000-Glyma.03G066100
modifier	Chr03	12525427	intergenic_region	Glyma.03G066000-Glyma.03G066100
modifier	Chr03	12525595	intergenic_region	Glyma.03G066000-Glyma.03G066100
modifier	Chr03	12526321	intergenic_region	Glyma.03G066000-Glyma.03G066100
modifier	Chr03	12526357	intergenic_region	Glyma.03G066000-Glyma.03G066100
modifier	Chr03	12526744	intergenic_region	Glyma.03G066000-Glyma.03G066100
modifier	Chr03	12526882	intergenic_region	Glyma.03G066000-Glyma.03G066100
modifier	Chr03	12527403	intergenic_region	Glyma.03G066000-Glyma.03G066100
modifier	Chr03	12527814	intergenic_region	Glyma.03G066000-Glyma.03G066100
modifier	Chr03	12527945	intergenic_region	Glyma.03G066000-Glyma.03G066100
modifier	Chr03	12528122	intergenic_region	Glyma.03G066000-Glyma.03G066100
modifier	Chr03	12528658	intergenic_region	Glyma.03G066000-Glyma.03G066100
modifier	Chr03	12528806	intergenic_region	Glyma.03G066000-Glyma.03G066100
modifier	Chr03	12528852	intergenic_region	Glyma.03G066000-Glyma.03G066100
modifier	Chr03	12528871	intergenic_region	Glyma.03G066000-Glyma.03G066100
modifier	Chr03	12528975	intergenic_region	Glyma.03G066000-Glyma.03G066100
modifier	Chr03	12529034	intergenic_region	Glyma.03G066000-Glyma.03G066100
modifier	Chr03	12529042	intergenic_region	Glyma.03G066000-Glyma.03G066100
modifier	Chr03	12529228	intergenic_region	Glyma.03G066000-Glyma.03G066100
modifier	Chr03	12529680	intergenic_region	Glyma.03G066000-Glyma.03G066100
modifier	Chr03	12529711	intergenic_region	Glyma.03G066000-Glyma.03G066100
modifier	Chr03	12529733	intergenic_region	Glyma.03G066000-Glyma.03G066100
modifier	Chr03	12530254	intergenic_region	Glyma.03G066000-Glyma.03G066100
modifier	Chr03	12530661	intergenic_region	Glyma.03G066000-Glyma.03G066100
modifier	Chr03	12531046	intergenic_region	Glyma.03G066000-Glyma.03G066100
modifier	Chr03	12531052	intergenic_region	Glyma.03G066000-Glyma.03G066100
modifier	Chr03	12531223	intergenic_region	Glyma.03G066000-Glyma.03G066100
modifier	Chr03	12531238	intergenic_region	Glyma.03G066000-Glyma.03G066100
modifier	Chr03	12531387	intergenic_region	Glyma.03G066000-Glyma.03G066100
modifier	Chr03	12531420	intergenic_region	Glyma.03G066000-Glyma.03G066100
modifier	Chr03	12531659	intergenic_region	Glyma.03G066000-Glyma.03G066100
modifier	Chr03	12531803	intergenic_region	Glyma.03G066000-Glyma.03G066100
modifier	Chr03	12531819	intergenic_region	Glyma.03G066000-Glyma.03G066100
modifier	Chr03	12531874	intergenic_region	Glyma.03G066000-Glyma.03G066100
modifier	Chr03	12532778	intergenic_region	Glyma.03G066000-Glyma.03G066100
modifier	Chr03	12533004	intergenic_region	Glyma.03G066000-Glyma.03G066100
modifier	Chr03	12533162	intergenic_region	Glyma.03G066000-Glyma.03G066100
modifier	Chr03	12534102	intergenic_region	Glyma.03G066000-Glyma.03G066100
modifier	Chr03	12534164	intergenic_region	Glyma.03G066000-Glyma.03G066100
modifier	Chr03	12534215	intergenic_region	Glyma.03G066000-Glyma.03G066100
modifier	Chr03	12534221	intergenic_region	Glyma.03G066000-Glyma.03G066100
modifier	Chr03	12534334	intergenic_region	Glyma.03G066000-Glyma.03G066100
modifier	Chr03	12534525	intergenic_region	Glyma.03G066000-Glyma.03G066100
modifier	Chr03	12534563	intergenic_region	Glyma.03G066000-Glyma.03G066100
modifier	Chr03	12534604	intergenic_region	Glyma.03G066000-Glyma.03G066100
modifier	Chr03	12534634	intergenic_region	Glyma.03G066000-Glyma.03G066100
modifier	Chr03	12534914	intergenic_region	Glyma.03G066000-Glyma.03G066100
modifier	Chr03	12535042	intergenic_region	Glyma.03G066000-Glyma.03G066100
modifier	Chr03	12535274	intergenic_region	Glyma.03G066000-Glyma.03G066100
modifier	Chr03	12535371	intergenic_region	Glyma.03G066000-Glyma.03G066100
modifier	Chr03	12535521	intergenic_region	Glyma.03G066000-Glyma.03G066100
modifier	Chr03	12535941	intergenic_region	Glyma.03G066000-Glyma.03G066100
modifier	Chr03	12536057	intergenic_region	Glyma.03G066000-Glyma.03G066100
modifier	Chr03	12536156	intergenic_region	Glyma.03G066000-Glyma.03G066100
modifier	Chr03	12536193	intergenic_region	Glyma.03G066000-Glyma.03G066100
modifier	Chr03	12536227	intergenic_region	Glyma.03G066000-Glyma.03G066100
modifier	Chr03	12536285	intergenic_region	Glyma.03G066000-Glyma.03G066100
modifier	Chr03	12536305	intergenic_region	Glyma.03G066000-Glyma.03G066100
modifier	Chr03	12536332	intergenic_region	Glyma.03G066000-Glyma.03G066100
modifier	Chr03	12536433	intergenic_region	Glyma.03G066000-Glyma.03G066100
modifier	Chr03	12536701	intergenic_region	Glyma.03G066000-Glyma.03G066100
modifier	Chr03	12536844	intergenic_region	Glyma.03G066000-Glyma.03G066100
modifier	Chr03	12536980	intergenic_region	Glyma.03G066000-Glyma.03G066100
modifier	Chr03	12536985	intergenic_region	Glyma.03G066000-Glyma.03G066100
modifier	Chr03	12537216	intergenic_region	Glyma.03G066000-Glyma.03G066100
modifier	Chr03	12537427	intergenic_region	Glyma.03G066000-Glyma.03G066100
modifier	Chr03	12537862	intergenic_region	Glyma.03G066000-Glyma.03G066100
modifier	Chr03	12537914	intergenic_region	Glyma.03G066000-Glyma.03G066100
modifier	Chr03	12537988	intergenic_region	Glyma.03G066000-Glyma.03G066100
modifier	Chr03	12538225	intergenic_region	Glyma.03G066000-Glyma.03G066100
modifier	Chr03	12538750	intergenic_region	Glyma.03G066000-Glyma.03G066100
modifier	Chr03	12538921	intergenic_region	Glyma.03G066000-Glyma.03G066100
modifier	Chr03	12539050	intergenic_region	Glyma.03G066000-Glyma.03G066100
modifier	Chr03	12539136	intergenic_region	Glyma.03G066000-Glyma.03G066100
modifier	Chr03	12539565	intergenic_region	Glyma.03G066000-Glyma.03G066100
modifier	Chr03	12539810	intergenic_region	Glyma.03G066000-Glyma.03G066100
modifier	Chr03	12539906	intergenic_region	Glyma.03G066000-Glyma.03G066100
modifier	Chr03	12539968	intergenic_region	Glyma.03G066000-Glyma.03G066100
modifier	Chr03	12540082	intergenic_region	Glyma.03G066000-Glyma.03G066100
modifier	Chr03	12540101	intergenic_region	Glyma.03G066000-Glyma.03G066100
modifier	Chr03	12540154	intergenic_region	Glyma.03G066000-Glyma.03G066100
modifier	Chr03	12540570	intergenic_region	Glyma.03G066000-Glyma.03G066100
modifier	Chr03	12540618	intergenic_region	Glyma.03G066000-Glyma.03G066100
modifier	Chr03	12540768	intergenic_region	Glyma.03G066000-Glyma.03G066100
modifier	Chr03	12541088	intergenic_region	Glyma.03G066000-Glyma.03G066100
modifier	Chr03	12541122	intergenic_region	Glyma.03G066000-Glyma.03G066100
modifier	Chr03	12541534	intergenic_region	Glyma.03G066000-Glyma.03G066100
modifier	Chr03	12541611	intergenic_region	Glyma.03G066000-Glyma.03G066100
modifier	Chr03	12542590	intergenic_region	Glyma.03G066000-Glyma.03G066100
modifier	Chr03	12542716	intergenic_region	Glyma.03G066000-Glyma.03G066100
modifier	Chr03	12543057	intergenic_region	Glyma.03G066000-Glyma.03G066100
modifier	Chr03	12543132	intergenic_region	Glyma.03G066000-Glyma.03G066100
modifier	Chr03	12543251	intergenic_region	Glyma.03G066000-Glyma.03G066100
modifier	Chr03	12543271	intergenic_region	Glyma.03G066000-Glyma.03G066100
modifier	Chr03	12543324	intergenic_region	Glyma.03G066000-Glyma.03G066100
modifier	Chr03	12543447	intergenic_region	Glyma.03G066000-Glyma.03G066100
modifier	Chr03	12543612	intergenic_region	Glyma.03G066000-Glyma.03G066100
modifier	Chr03	12543753	intergenic_region	Glyma.03G066000-Glyma.03G066100
modifier	Chr03	12544025	intergenic_region	Glyma.03G066000-Glyma.03G066100
modifier	Chr03	12544125	intergenic_region	Glyma.03G066000-Glyma.03G066100
modifier	Chr03	12544279	intergenic_region	Glyma.03G066000-Glyma.03G066100
modifier	Chr03	12544408	intergenic_region	Glyma.03G066000-Glyma.03G066100
modifier	Chr03	12544669	intergenic_region	Glyma.03G066000-Glyma.03G066100
modifier	Chr03	12545124	intergenic_region	Glyma.03G066000-Glyma.03G066100
modifier	Chr03	12545144	intergenic_region	Glyma.03G066000-Glyma.03G066100
modifier	Chr03	12545217	intergenic_region	Glyma.03G066000-Glyma.03G066100
modifier	Chr03	12545226	intergenic_region	Glyma.03G066000-Glyma.03G066100
modifier	Chr03	12545402	intergenic_region	Glyma.03G066000-Glyma.03G066100
modifier	Chr03	12545546	intergenic_region	Glyma.03G066000-Glyma.03G066100
modifier	Chr03	12545821	intergenic_region	Glyma.03G066000-Glyma.03G066100
modifier	Chr03	12546567	intergenic_region	Glyma.03G066000-Glyma.03G066100
modifier	Chr03	12546915	intergenic_region	Glyma.03G066000-Glyma.03G066100
modifier	Chr03	12547221	intergenic_region	Glyma.03G066000-Glyma.03G066100
modifier	Chr03	12548372	intergenic_region	Glyma.03G066000-Glyma.03G066100
modifier	Chr03	12549161	intergenic_region	Glyma.03G066000-Glyma.03G066100
modifier	Chr03	12549219	intergenic_region	Glyma.03G066000-Glyma.03G066100
modifier	Chr03	12549850	intergenic_region	Glyma.03G066000-Glyma.03G066100
modifier	Chr03	12549955	intergenic_region	Glyma.03G066000-Glyma.03G066100
modifier	Chr03	12549999	intergenic_region	Glyma.03G066000-Glyma.03G066100
modifier	Chr03	12550060	intergenic_region	Glyma.03G066000-Glyma.03G066100
modifier	Chr03	12550766	intergenic_region	Glyma.03G066000-Glyma.03G066100
modifier	Chr03	12551077	intergenic_region	Glyma.03G066000-Glyma.03G066100
modifier	Chr03	12553911	intergenic_region	Glyma.03G066000-Glyma.03G066100
modifier	Chr03	12554299	intergenic_region	Glyma.03G066000-Glyma.03G066100
modifier	Chr03	12554350	intergenic_region	Glyma.03G066000-Glyma.03G066100
modifier	Chr03	12554440	intergenic_region	Glyma.03G066000-Glyma.03G066100
modifier	Chr03	12554892	intergenic_region	Glyma.03G066000-Glyma.03G066100
modifier	Chr03	12554914	intergenic_region	Glyma.03G066000-Glyma.03G066100
modifier	Chr03	12555080	intergenic_region	Glyma.03G066000-Glyma.03G066100
modifier	Chr03	12555441	intergenic_region	Glyma.03G066000-Glyma.03G066100
modifier	Chr03	12555509	intergenic_region	Glyma.03G066000-Glyma.03G066100
modifier	Chr03	12555629	intergenic_region	Glyma.03G066000-Glyma.03G066100
modifier	Chr03	12556178	intergenic_region	Glyma.03G066000-Glyma.03G066100
modifier	Chr03	12556274	intergenic_region	Glyma.03G066000-Glyma.03G066100
modifier	Chr03	12556412	intergenic_region	Glyma.03G066000-Glyma.03G066100
modifier	Chr03	12556693	intergenic_region	Glyma.03G066000-Glyma.03G066100
modifier	Chr03	12556884	intergenic_region	Glyma.03G066000-Glyma.03G066100
modifier	Chr03	12557136	intergenic_region	Glyma.03G066000-Glyma.03G066100
modifier	Chr03	12557628	intergenic_region	Glyma.03G066000-Glyma.03G066100
modifier	Chr03	12557691	intergenic_region	Glyma.03G066000-Glyma.03G066100
modifier	Chr03	12558314	intergenic_region	Glyma.03G066000-Glyma.03G066100
modifier	Chr03	12558332	intergenic_region	Glyma.03G066000-Glyma.03G066100
modifier	Chr03	12558780	intergenic_region	Glyma.03G066000-Glyma.03G066100
modifier	Chr03	12559021	intergenic_region	Glyma.03G066000-Glyma.03G066100
modifier	Chr03	12560272	intergenic_region	Glyma.03G066000-Glyma.03G066100
modifier	Chr03	12560450	intergenic_region	Glyma.03G066000-Glyma.03G066100
modifier	Chr03	12560483	intergenic_region	Glyma.03G066000-Glyma.03G066100
modifier	Chr03	12560980	intergenic_region	Glyma.03G066000-Glyma.03G066100
modifier	Chr03	12561016	intergenic_region	Glyma.03G066000-Glyma.03G066100
modifier	Chr03	12561047	intergenic_region	Glyma.03G066000-Glyma.03G066100
modifier	Chr03	12561328	intergenic_region	Glyma.03G066000-Glyma.03G066100
modifier	Chr03	12561770	intergenic_region	Glyma.03G066000-Glyma.03G066100
modifier	Chr03	12561828	intergenic_region	Glyma.03G066000-Glyma.03G066100
modifier	Chr03	12562005	intergenic_region	Glyma.03G066000-Glyma.03G066100
modifier	Chr03	12562167	intergenic_region	Glyma.03G066000-Glyma.03G066100
modifier	Chr03	12562225	intergenic_region	Glyma.03G066000-Glyma.03G066100
modifier	Chr03	12562252	intergenic_region	Glyma.03G066000-Glyma.03G066100
modifier	Chr03	12562405	intergenic_region	Glyma.03G066000-Glyma.03G066100
modifier	Chr03	12562443	intergenic_region	Glyma.03G066000-Glyma.03G066100
modifier	Chr03	12562445	intergenic_region	Glyma.03G066000-Glyma.03G066100
modifier	Chr03	12562514	intergenic_region	Glyma.03G066000-Glyma.03G066100
modifier	Chr03	12562760	intergenic_region	Glyma.03G066000-Glyma.03G066100
modifier	Chr03	12562941	intergenic_region	Glyma.03G066000-Glyma.03G066100
modifier	Chr03	12563184	intergenic_region	Glyma.03G066000-Glyma.03G066100
modifier	Chr03	12563272	intergenic_region	Glyma.03G066000-Glyma.03G066100
modifier	Chr03	12563312	intergenic_region	Glyma.03G066000-Glyma.03G066100
modifier	Chr03	12563425	intergenic_region	Glyma.03G066000-Glyma.03G066100
modifier	Chr03	12563730	intergenic_region	Glyma.03G066000-Glyma.03G066100
modifier	Chr03	12563761	intergenic_region	Glyma.03G066000-Glyma.03G066100
modifier	Chr03	12563902	intergenic_region	Glyma.03G066000-Glyma.03G066100
modifier	Chr03	12564704	intergenic_region	Glyma.03G066000-Glyma.03G066100
modifier	Chr03	12565302	intergenic_region	Glyma.03G066000-Glyma.03G066100
modifier	Chr03	12565398	intergenic_region	Glyma.03G066000-Glyma.03G066100
modifier	Chr03	12565736	intergenic_region	Glyma.03G066000-Glyma.03G066100
modifier	Chr03	12565992	intergenic_region	Glyma.03G066000-Glyma.03G066100
modifier	Chr03	12566296	intergenic_region	Glyma.03G066000-Glyma.03G066100
modifier	Chr03	12566844	intergenic_region	Glyma.03G066000-Glyma.03G066100
modifier	Chr03	12567369	intergenic_region	Glyma.03G066000-Glyma.03G066100
modifier	Chr03	12567675	intergenic_region	Glyma.03G066000-Glyma.03G066100
modifier	Chr03	12568262	intergenic_region	Glyma.03G066000-Glyma.03G066100
modifier	Chr03	12569515	intergenic_region	Glyma.03G066000-Glyma.03G066100
modifier	Chr03	12569536	intergenic_region	Glyma.03G066000-Glyma.03G066100
modifier	Chr03	12570115	intergenic_region	Glyma.03G066000-Glyma.03G066100
modifier	Chr03	12570180	intergenic_region	Glyma.03G066000-Glyma.03G066100
modifier	Chr03	12570603	intergenic_region	Glyma.03G066000-Glyma.03G066100
modifier	Chr03	12570644	intergenic_region	Glyma.03G066000-Glyma.03G066100
modifier	Chr03	12570656	intergenic_region	Glyma.03G066000-Glyma.03G066100
modifier	Chr03	12570985	intergenic_region	Glyma.03G066000-Glyma.03G066100
modifier	Chr03	12571059	intergenic_region	Glyma.03G066000-Glyma.03G066100
modifier	Chr03	12571523	intergenic_region	Glyma.03G066000-Glyma.03G066100
modifier	Chr03	12572068	intergenic_region	Glyma.03G066000-Glyma.03G066100
modifier	Chr03	12572557	intergenic_region	Glyma.03G066000-Glyma.03G066100
modifier	Chr03	12572614	intergenic_region	Glyma.03G066000-Glyma.03G066100
modifier	Chr03	12573437	intergenic_region	Glyma.03G066000-Glyma.03G066100
modifier	Chr03	12573611	intergenic_region	Glyma.03G066000-Glyma.03G066100
modifier	Chr03	12574009	intergenic_region	Glyma.03G066000-Glyma.03G066100
modifier	Chr03	12574367	intergenic_region	Glyma.03G066000-Glyma.03G066100
modifier	Chr03	12574821	intergenic_region	Glyma.03G066000-Glyma.03G066100
modifier	Chr03	12575012	intergenic_region	Glyma.03G066000-Glyma.03G066100
modifier	Chr03	12575711	intergenic_region	Glyma.03G066000-Glyma.03G066100
modifier	Chr03	12576007	intergenic_region	Glyma.03G066000-Glyma.03G066100
modifier	Chr03	12576697	intergenic_region	Glyma.03G066000-Glyma.03G066100
modifier	Chr03	12576754	intergenic_region	Glyma.03G066000-Glyma.03G066100
modifier	Chr03	12577095	intergenic_region	Glyma.03G066000-Glyma.03G066100
modifier	Chr03	12577099	intergenic_region	Glyma.03G066000-Glyma.03G066100
modifier	Chr03	12577115	intergenic_region	Glyma.03G066000-Glyma.03G066100
modifier	Chr03	12577155	intergenic_region	Glyma.03G066000-Glyma.03G066100
modifier	Chr03	12577374	intergenic_region	Glyma.03G066000-Glyma.03G066100
modifier	Chr03	12577764	intergenic_region	Glyma.03G066000-Glyma.03G066100
modifier	Chr03	12577823	intergenic_region	Glyma.03G066000-Glyma.03G066100
modifier	Chr03	12577927	intergenic_region	Glyma.03G066000-Glyma.03G066100
modifier	Chr03	12578199	intergenic_region	Glyma.03G066000-Glyma.03G066100
modifier	Chr03	12578318	intergenic_region	Glyma.03G066000-Glyma.03G066100
modifier	Chr03	12578562	intergenic_region	Glyma.03G066000-Glyma.03G066100
modifier	Chr03	12578570	intergenic_region	Glyma.03G066000-Glyma.03G066100
modifier	Chr03	12578740	intergenic_region	Glyma.03G066000-Glyma.03G066100
modifier	Chr03	12578905	intergenic_region	Glyma.03G066000-Glyma.03G066100
modifier	Chr03	12578922	intergenic_region	Glyma.03G066000-Glyma.03G066100
modifier	Chr03	12579023	intergenic_region	Glyma.03G066000-Glyma.03G066100
modifier	Chr03	12579624	intergenic_region	Glyma.03G066000-Glyma.03G066100
modifier	Chr03	12579840	intergenic_region	Glyma.03G066000-Glyma.03G066100
modifier	Chr03	12580008	intergenic_region	Glyma.03G066000-Glyma.03G066100
modifier	Chr03	12580243	intergenic_region	Glyma.03G066000-Glyma.03G066100
modifier	Chr03	12580386	intergenic_region	Glyma.03G066000-Glyma.03G066100
modifier	Chr03	12582294	intergenic_region	Glyma.03G066000-Glyma.03G066100
modifier	Chr03	12582314	intergenic_region	Glyma.03G066000-Glyma.03G066100
modifier	Chr03	12582389	intergenic_region	Glyma.03G066000-Glyma.03G066100
modifier	Chr03	12582587	intergenic_region	Glyma.03G066000-Glyma.03G066100
modifier	Chr03	12582828	intergenic_region	Glyma.03G066000-Glyma.03G066100
modifier	Chr03	12583172	intergenic_region	Glyma.03G066000-Glyma.03G066100
modifier	Chr03	12583595	intergenic_region	Glyma.03G066000-Glyma.03G066100
modifier	Chr03	12583611	intergenic_region	Glyma.03G066000-Glyma.03G066100
modifier	Chr03	12583879	intergenic_region	Glyma.03G066000-Glyma.03G066100
modifier	Chr03	12584257	intergenic_region	Glyma.03G066000-Glyma.03G066100
modifier	Chr03	12584275	intergenic_region	Glyma.03G066000-Glyma.03G066100
modifier	Chr03	12584435	intergenic_region	Glyma.03G066000-Glyma.03G066100
modifier	Chr03	12584591	intergenic_region	Glyma.03G066000-Glyma.03G066100
modifier	Chr03	12584751	intergenic_region	Glyma.03G066000-Glyma.03G066100
modifier	Chr03	12584975	intergenic_region	Glyma.03G066000-Glyma.03G066100
modifier	Chr03	12585094	intergenic_region	Glyma.03G066000-Glyma.03G066100
modifier	Chr03	12585448	intergenic_region	Glyma.03G066000-Glyma.03G066100
modifier	Chr03	12585469	intergenic_region	Glyma.03G066000-Glyma.03G066100
modifier	Chr03	12586037	intergenic_region	Glyma.03G066000-Glyma.03G066100
modifier	Chr03	12586364	intergenic_region	Glyma.03G066000-Glyma.03G066100
modifier	Chr03	12586722	intergenic_region	Glyma.03G066000-Glyma.03G066100
modifier	Chr03	12587183	intergenic_region	Glyma.03G066000-Glyma.03G066100
modifier	Chr03	12587392	intergenic_region	Glyma.03G066000-Glyma.03G066100
modifier	Chr03	12587398	intergenic_region	Glyma.03G066000-Glyma.03G066100
modifier	Chr03	12587749	intergenic_region	Glyma.03G066000-Glyma.03G066100
modifier	Chr03	12587851	intergenic_region	Glyma.03G066000-Glyma.03G066100
modifier	Chr03	12588172	intergenic_region	Glyma.03G066000-Glyma.03G066100
modifier	Chr03	12588216	intergenic_region	Glyma.03G066000-Glyma.03G066100
modifier	Chr03	12588230	intergenic_region	Glyma.03G066000-Glyma.03G066100
modifier	Chr03	12588277	intergenic_region	Glyma.03G066000-Glyma.03G066100
modifier	Chr03	12588763	intergenic_region	Glyma.03G066000-Glyma.03G066100
modifier	Chr03	12589937	intergenic_region	Glyma.03G066000-Glyma.03G066100
modifier	Chr03	12590191	intergenic_region	Glyma.03G066000-Glyma.03G066100
modifier	Chr03	12590800	intergenic_region	Glyma.03G066000-Glyma.03G066100
modifier	Chr03	12591022	intergenic_region	Glyma.03G066000-Glyma.03G066100
modifier	Chr03	12591133	intergenic_region	Glyma.03G066000-Glyma.03G066100
modifier	Chr03	12591319	intergenic_region	Glyma.03G066000-Glyma.03G066100
modifier	Chr03	12591693	intergenic_region	Glyma.03G066000-Glyma.03G066100
modifier	Chr03	12592034	intergenic_region	Glyma.03G066000-Glyma.03G066100
modifier	Chr03	12592315	intergenic_region	Glyma.03G066000-Glyma.03G066100
modifier	Chr03	12592401	intergenic_region	Glyma.03G066000-Glyma.03G066100
modifier	Chr03	12592410	intergenic_region	Glyma.03G066000-Glyma.03G066100
modifier	Chr03	12592411	intergenic_region	Glyma.03G066000-Glyma.03G066100
modifier	Chr03	12592412	intergenic_region	Glyma.03G066000-Glyma.03G066100
modifier	Chr03	12592415	intergenic_region	Glyma.03G066000-Glyma.03G066100
modifier	Chr03	12592543	intergenic_region	Glyma.03G066000-Glyma.03G066100
modifier	Chr03	12592581	intergenic_region	Glyma.03G066000-Glyma.03G066100
modifier	Chr03	12592678	intergenic_region	Glyma.03G066000-Glyma.03G066100
modifier	Chr03	12593270	intergenic_region	Glyma.03G066000-Glyma.03G066100
modifier	Chr03	12610253	intergenic_region	Glyma.03G066000-Glyma.03G066100
modifier	Chr03	12610432	intergenic_region	Glyma.03G066000-Glyma.03G066100
modifier	Chr03	12610467	intergenic_region	Glyma.03G066000-Glyma.03G066100
modifier	Chr03	12610473	intergenic_region	Glyma.03G066000-Glyma.03G066100
modifier	Chr03	12610541	intergenic_region	Glyma.03G066000-Glyma.03G066100
modifier	Chr03	12611697	intergenic_region	Glyma.03G066000-Glyma.03G066100
modifier	Chr03	12611940	intergenic_region	Glyma.03G066000-Glyma.03G066100
modifier	Chr03	12612576	intergenic_region	Glyma.03G066000-Glyma.03G066100
modifier	Chr03	12612608	intergenic_region	Glyma.03G066000-Glyma.03G066100
modifier	Chr03	12612610	intergenic_region	Glyma.03G066000-Glyma.03G066100
modifier	Chr03	12613026	intergenic_region	Glyma.03G066000-Glyma.03G066100
modifier	Chr03	12613104	intergenic_region	Glyma.03G066000-Glyma.03G066100
modifier	Chr03	12613218	intergenic_region	Glyma.03G066000-Glyma.03G066100
modifier	Chr03	12613315	intergenic_region	Glyma.03G066000-Glyma.03G066100
modifier	Chr03	12613506	intergenic_region	Glyma.03G066000-Glyma.03G066100
modifier	Chr03	12613539	intergenic_region	Glyma.03G066000-Glyma.03G066100
modifier	Chr03	12613602	intergenic_region	Glyma.03G066000-Glyma.03G066100
modifier	Chr03	12613998	intergenic_region	Glyma.03G066000-Glyma.03G066100
modifier	Chr03	12614543	intergenic_region	Glyma.03G066000-Glyma.03G066100
modifier	Chr03	12615731	intergenic_region	Glyma.03G066000-Glyma.03G066100
modifier	Chr03	12616040	intergenic_region	Glyma.03G066000-Glyma.03G066100
modifier	Chr03	12616235	intergenic_region	Glyma.03G066000-Glyma.03G066100
modifier	Chr03	12616824	intergenic_region	Glyma.03G066000-Glyma.03G066100
modifier	Chr03	12618937	intergenic_region	Glyma.03G066000-Glyma.03G066100
modifier	Chr03	12619290	intergenic_region	Glyma.03G066000-Glyma.03G066100
modifier	Chr03	12619432	intergenic_region	Glyma.03G066000-Glyma.03G066100
modifier	Chr03	12619742	intergenic_region	Glyma.03G066000-Glyma.03G066100
modifier	Chr03	12620063	intergenic_region	Glyma.03G066000-Glyma.03G066100
modifier	Chr03	12620325	intergenic_region	Glyma.03G066000-Glyma.03G066100
modifier	Chr03	12620766	intergenic_region	Glyma.03G066000-Glyma.03G066100
modifier	Chr03	12621055	intergenic_region	Glyma.03G066000-Glyma.03G066100
modifier	Chr03	12621080	intergenic_region	Glyma.03G066000-Glyma.03G066100
modifier	Chr03	12621374	intergenic_region	Glyma.03G066000-Glyma.03G066100
modifier	Chr03	12621504	intergenic_region	Glyma.03G066000-Glyma.03G066100
modifier	Chr03	12621991	intergenic_region	Glyma.03G066000-Glyma.03G066100
modifier	Chr03	12622067	intergenic_region	Glyma.03G066000-Glyma.03G066100
modifier	Chr03	12622095	intergenic_region	Glyma.03G066000-Glyma.03G066100
modifier	Chr03	12622417	intergenic_region	Glyma.03G066000-Glyma.03G066100
modifier	Chr03	12623084	intergenic_region	Glyma.03G066000-Glyma.03G066100
modifier	Chr03	12623601	intergenic_region	Glyma.03G066000-Glyma.03G066100
modifier	Chr03	12625438	intergenic_region	Glyma.03G066000-Glyma.03G066100
modifier	Chr03	12625449	intergenic_region	Glyma.03G066000-Glyma.03G066100
modifier	Chr03	12625521	intergenic_region	Glyma.03G066000-Glyma.03G066100
modifier	Chr03	12626477	intergenic_region	Glyma.03G066000-Glyma.03G066100
modifier	Chr03	12626647	intergenic_region	Glyma.03G066000-Glyma.03G066100
modifier	Chr03	12627240	intergenic_region	Glyma.03G066000-Glyma.03G066100
modifier	Chr03	12627534	intergenic_region	Glyma.03G066000-Glyma.03G066100
modifier	Chr03	12627549	intergenic_region	Glyma.03G066000-Glyma.03G066100
modifier	Chr03	12627602	intergenic_region	Glyma.03G066000-Glyma.03G066100
modifier	Chr03	12627698	intergenic_region	Glyma.03G066000-Glyma.03G066100
modifier	Chr03	12627898	intergenic_region	Glyma.03G066000-Glyma.03G066100
modifier	Chr03	12627965	intergenic_region	Glyma.03G066000-Glyma.03G066100
modifier	Chr03	12628250	intergenic_region	Glyma.03G066000-Glyma.03G066100
modifier	Chr03	12628735	intergenic_region	Glyma.03G066000-Glyma.03G066100
modifier	Chr03	12628740	intergenic_region	Glyma.03G066000-Glyma.03G066100
modifier	Chr03	12628868	intergenic_region	Glyma.03G066000-Glyma.03G066100
modifier	Chr03	12643764	intergenic_region	Glyma.03G066000-Glyma.03G066100
modifier	Chr03	12644037	intergenic_region	Glyma.03G066000-Glyma.03G066100
modifier	Chr03	12644044	intergenic_region	Glyma.03G066000-Glyma.03G066100
modifier	Chr03	12644061	intergenic_region	Glyma.03G066000-Glyma.03G066100
modifier	Chr03	12644157	intergenic_region	Glyma.03G066000-Glyma.03G066100
modifier	Chr03	12645219	intergenic_region	Glyma.03G066000-Glyma.03G066100
modifier	Chr03	12645268	intergenic_region	Glyma.03G066000-Glyma.03G066100
modifier	Chr03	12645547	intergenic_region	Glyma.03G066000-Glyma.03G066100
modifier	Chr03	12645596	intergenic_region	Glyma.03G066000-Glyma.03G066100
modifier	Chr03	12645820	intergenic_region	Glyma.03G066000-Glyma.03G066100
modifier	Chr03	12646270	intergenic_region	Glyma.03G066000-Glyma.03G066100
modifier	Chr03	12646288	intergenic_region	Glyma.03G066000-Glyma.03G066100
modifier	Chr03	12647837	intergenic_region	Glyma.03G066000-Glyma.03G066100
modifier	Chr03	12648106	intergenic_region	Glyma.03G066000-Glyma.03G066100
modifier	Chr03	12648126	intergenic_region	Glyma.03G066000-Glyma.03G066100
modifier	Chr03	12648200	intergenic_region	Glyma.03G066000-Glyma.03G066100
modifier	Chr03	12648366	intergenic_region	Glyma.03G066000-Glyma.03G066100
modifier	Chr03	12649294	intergenic_region	Glyma.03G066000-Glyma.03G066100
modifier	Chr03	12649898	intergenic_region	Glyma.03G066000-Glyma.03G066100
modifier	Chr03	12649984	intergenic_region	Glyma.03G066000-Glyma.03G066100
modifier	Chr03	12650278	intergenic_region	Glyma.03G066000-Glyma.03G066100
modifier	Chr03	12650302	intergenic_region	Glyma.03G066000-Glyma.03G066100
modifier	Chr03	12650797	intergenic_region	Glyma.03G066000-Glyma.03G066100
modifier	Chr03	12650885	intergenic_region	Glyma.03G066000-Glyma.03G066100
modifier	Chr03	12650910	intergenic_region	Glyma.03G066000-Glyma.03G066100
modifier	Chr03	12650938	intergenic_region	Glyma.03G066000-Glyma.03G066100
modifier	Chr03	12651101	intergenic_region	Glyma.03G066000-Glyma.03G066100
modifier	Chr03	12651537	intergenic_region	Glyma.03G066000-Glyma.03G066100
modifier	Chr03	12651738	intergenic_region	Glyma.03G066000-Glyma.03G066100
modifier	Chr03	12651971	intergenic_region	Glyma.03G066000-Glyma.03G066100
modifier	Chr03	12652153	intergenic_region	Glyma.03G066000-Glyma.03G066100
modifier	Chr03	12652169	intergenic_region	Glyma.03G066000-Glyma.03G066100
modifier	Chr03	12652182	intergenic_region	Glyma.03G066000-Glyma.03G066100
modifier	Chr03	12652184	intergenic_region	Glyma.03G066000-Glyma.03G066100
modifier	Chr03	12652562	intergenic_region	Glyma.03G066000-Glyma.03G066100
modifier	Chr03	12652723	intergenic_region	Glyma.03G066000-Glyma.03G066100
modifier	Chr03	12652821	intergenic_region	Glyma.03G066000-Glyma.03G066100
modifier	Chr03	12653621	intergenic_region	Glyma.03G066000-Glyma.03G066100
modifier	Chr03	12653738	intergenic_region	Glyma.03G066000-Glyma.03G066100
modifier	Chr03	12653906	intergenic_region	Glyma.03G066000-Glyma.03G066100
modifier	Chr03	12654067	intergenic_region	Glyma.03G066000-Glyma.03G066100
modifier	Chr03	12654242	intergenic_region	Glyma.03G066000-Glyma.03G066100
modifier	Chr03	12654255	intergenic_region	Glyma.03G066000-Glyma.03G066100
modifier	Chr03	12654314	intergenic_region	Glyma.03G066000-Glyma.03G066100
modifier	Chr03	12654671	intergenic_region	Glyma.03G066000-Glyma.03G066100
modifier	Chr03	12655428	intergenic_region	Glyma.03G066000-Glyma.03G066100
modifier	Chr03	12655864	intergenic_region	Glyma.03G066000-Glyma.03G066100
modifier	Chr03	12655955	intergenic_region	Glyma.03G066000-Glyma.03G066100
modifier	Chr03	12656328	intergenic_region	Glyma.03G066000-Glyma.03G066100
modifier	Chr03	12656503	intergenic_region	Glyma.03G066000-Glyma.03G066100
modifier	Chr03	12656550	intergenic_region	Glyma.03G066000-Glyma.03G066100
modifier	Chr03	12657279	intergenic_region	Glyma.03G066000-Glyma.03G066100
modifier	Chr03	12657706	intergenic_region	Glyma.03G066000-Glyma.03G066100
modifier	Chr03	12657912	intergenic_region	Glyma.03G066000-Glyma.03G066100
modifier	Chr03	12657959	intergenic_region	Glyma.03G066000-Glyma.03G066100
modifier	Chr03	12658256	intergenic_region	Glyma.03G066000-Glyma.03G066100
modifier	Chr03	12658409	intergenic_region	Glyma.03G066000-Glyma.03G066100
modifier	Chr03	12658428	intergenic_region	Glyma.03G066000-Glyma.03G066100
modifier	Chr03	12658487	intergenic_region	Glyma.03G066000-Glyma.03G066100
modifier	Chr03	12658629	intergenic_region	Glyma.03G066000-Glyma.03G066100
modifier	Chr03	12658728	intergenic_region	Glyma.03G066000-Glyma.03G066100
modifier	Chr03	12658746	intergenic_region	Glyma.03G066000-Glyma.03G066100
modifier	Chr03	12660503	intergenic_region	Glyma.03G066000-Glyma.03G066100
modifier	Chr03	12660723	intergenic_region	Glyma.03G066000-Glyma.03G066100
modifier	Chr03	12661150	intergenic_region	Glyma.03G066000-Glyma.03G066100
modifier	Chr03	12661355	intergenic_region	Glyma.03G066000-Glyma.03G066100
modifier	Chr03	12661914	intergenic_region	Glyma.03G066000-Glyma.03G066100
modifier	Chr03	12661952	intergenic_region	Glyma.03G066000-Glyma.03G066100
modifier	Chr03	12661955	intergenic_region	Glyma.03G066000-Glyma.03G066100
modifier	Chr03	12662004	intergenic_region	Glyma.03G066000-Glyma.03G066100
modifier	Chr03	12662167	intergenic_region	Glyma.03G066000-Glyma.03G066100
modifier	Chr03	12662170	intergenic_region	Glyma.03G066000-Glyma.03G066100
modifier	Chr03	12662954	intergenic_region	Glyma.03G066000-Glyma.03G066100
modifier	Chr03	12662999	intergenic_region	Glyma.03G066000-Glyma.03G066100
modifier	Chr03	12663002	intergenic_region	Glyma.03G066000-Glyma.03G066100
modifier	Chr03	12663288	intergenic_region	Glyma.03G066000-Glyma.03G066100
modifier	Chr03	12663357	intergenic_region	Glyma.03G066000-Glyma.03G066100
modifier	Chr03	12663378	intergenic_region	Glyma.03G066000-Glyma.03G066100
modifier	Chr03	12663518	intergenic_region	Glyma.03G066000-Glyma.03G066100
modifier	Chr03	12663618	intergenic_region	Glyma.03G066000-Glyma.03G066100
modifier	Chr03	12663727	intergenic_region	Glyma.03G066000-Glyma.03G066100
modifier	Chr03	12663911	intergenic_region	Glyma.03G066000-Glyma.03G066100
modifier	Chr03	12663987	intergenic_region	Glyma.03G066000-Glyma.03G066100
modifier	Chr03	12664442	intergenic_region	Glyma.03G066000-Glyma.03G066100
modifier	Chr03	12664920	intergenic_region	Glyma.03G066000-Glyma.03G066100
modifier	Chr03	12664927	intergenic_region	Glyma.03G066000-Glyma.03G066100
modifier	Chr03	12664961	intergenic_region	Glyma.03G066000-Glyma.03G066100
modifier	Chr03	12665234	intergenic_region	Glyma.03G066000-Glyma.03G066100
modifier	Chr03	12665272	intergenic_region	Glyma.03G066000-Glyma.03G066100
modifier	Chr03	12665418	intergenic_region	Glyma.03G066000-Glyma.03G066100
modifier	Chr03	12665443	intergenic_region	Glyma.03G066000-Glyma.03G066100
modifier	Chr03	12665508	intergenic_region	Glyma.03G066000-Glyma.03G066100
modifier	Chr03	12666840	intergenic_region	Glyma.03G066000-Glyma.03G066100
modifier	Chr03	12666995	intergenic_region	Glyma.03G066000-Glyma.03G066100
modifier	Chr03	12667025	intergenic_region	Glyma.03G066000-Glyma.03G066100
modifier	Chr03	12667224	intergenic_region	Glyma.03G066000-Glyma.03G066100
modifier	Chr03	12668112	intergenic_region	Glyma.03G066000-Glyma.03G066100
modifier	Chr03	12668251	intergenic_region	Glyma.03G066000-Glyma.03G066100
modifier	Chr03	12668500	intergenic_region	Glyma.03G066000-Glyma.03G066100
modifier	Chr03	12668884	intergenic_region	Glyma.03G066000-Glyma.03G066100
modifier	Chr03	12668899	intergenic_region	Glyma.03G066000-Glyma.03G066100
modifier	Chr03	12669106	intergenic_region	Glyma.03G066000-Glyma.03G066100
modifier	Chr03	12669149	intergenic_region	Glyma.03G066000-Glyma.03G066100
modifier	Chr03	12669165	intergenic_region	Glyma.03G066000-Glyma.03G066100
modifier	Chr03	12669379	intergenic_region	Glyma.03G066000-Glyma.03G066100
modifier	Chr03	12669631	intergenic_region	Glyma.03G066000-Glyma.03G066100
modifier	Chr03	12670501	intergenic_region	Glyma.03G066000-Glyma.03G066100
modifier	Chr03	12670578	intergenic_region	Glyma.03G066000-Glyma.03G066100
modifier	Chr03	12670656	intergenic_region	Glyma.03G066000-Glyma.03G066100
modifier	Chr03	12670729	intergenic_region	Glyma.03G066000-Glyma.03G066100
modifier	Chr03	12671182	intergenic_region	Glyma.03G066000-Glyma.03G066100
modifier	Chr03	12671505	intergenic_region	Glyma.03G066000-Glyma.03G066100
modifier	Chr03	12671574	intergenic_region	Glyma.03G066000-Glyma.03G066100
modifier	Chr03	12672571	intergenic_region	Glyma.03G066000-Glyma.03G066100
modifier	Chr03	12672865	intergenic_region	Glyma.03G066000-Glyma.03G066100
modifier	Chr03	12673009	intergenic_region	Glyma.03G066000-Glyma.03G066100
modifier	Chr03	12674364	intergenic_region	Glyma.03G066000-Glyma.03G066100
modifier	Chr03	12674369	intergenic_region	Glyma.03G066000-Glyma.03G066100
modifier	Chr03	12674860	intergenic_region	Glyma.03G066000-Glyma.03G066100
modifier	Chr03	12674998	intergenic_region	Glyma.03G066000-Glyma.03G066100
modifier	Chr03	12675486	intergenic_region	Glyma.03G066000-Glyma.03G066100
modifier	Chr03	12675920	intergenic_region	Glyma.03G066000-Glyma.03G066100
modifier	Chr03	12676007	intergenic_region	Glyma.03G066000-Glyma.03G066100
modifier	Chr03	12676188	intergenic_region	Glyma.03G066000-Glyma.03G066100
modifier	Chr03	12676680	intergenic_region	Glyma.03G066000-Glyma.03G066100
modifier	Chr03	12676971	intergenic_region	Glyma.03G066000-Glyma.03G066100
modifier	Chr03	12677216	intergenic_region	Glyma.03G066000-Glyma.03G066100
modifier	Chr03	12677744	intergenic_region	Glyma.03G066000-Glyma.03G066100
modifier	Chr03	12678042	intergenic_region	Glyma.03G066000-Glyma.03G066100
modifier	Chr03	12678188	intergenic_region	Glyma.03G066000-Glyma.03G066100
modifier	Chr03	12678262	intergenic_region	Glyma.03G066000-Glyma.03G066100
modifier	Chr03	12678782	intergenic_region	Glyma.03G066000-Glyma.03G066100
modifier	Chr03	12678822	intergenic_region	Glyma.03G066000-Glyma.03G066100
modifier	Chr03	12678991	intergenic_region	Glyma.03G066000-Glyma.03G066100
modifier	Chr03	12679371	intergenic_region	Glyma.03G066000-Glyma.03G066100
modifier	Chr03	12679954	intergenic_region	Glyma.03G066000-Glyma.03G066100
modifier	Chr03	12680851	intergenic_region	Glyma.03G066000-Glyma.03G066100
modifier	Chr03	12681366	intergenic_region	Glyma.03G066000-Glyma.03G066100
modifier	Chr03	12682925	intergenic_region	Glyma.03G066000-Glyma.03G066100
modifier	Chr03	12683442	intergenic_region	Glyma.03G066000-Glyma.03G066100
modifier	Chr03	12684556	intergenic_region	Glyma.03G066000-Glyma.03G066100
modifier	Chr03	12684560	intergenic_region	Glyma.03G066000-Glyma.03G066100
modifier	Chr03	12684920	intergenic_region	Glyma.03G066000-Glyma.03G066100
modifier	Chr03	12686263	intergenic_region	Glyma.03G066000-Glyma.03G066100
modifier	Chr03	12687725	intergenic_region	Glyma.03G066000-Glyma.03G066100
modifier	Chr03	12688050	intergenic_region	Glyma.03G066000-Glyma.03G066100
modifier	Chr03	12688658	intergenic_region	Glyma.03G066000-Glyma.03G066100
modifier	Chr03	12689592	intergenic_region	Glyma.03G066000-Glyma.03G066100
modifier	Chr03	12689960	intergenic_region	Glyma.03G066000-Glyma.03G066100
modifier	Chr03	12690403	intergenic_region	Glyma.03G066000-Glyma.03G066100
modifier	Chr03	12690630	intergenic_region	Glyma.03G066000-Glyma.03G066100
modifier	Chr03	12690809	intergenic_region	Glyma.03G066000-Glyma.03G066100
modifier	Chr03	12691402	intergenic_region	Glyma.03G066000-Glyma.03G066100
modifier	Chr03	12691697	intergenic_region	Glyma.03G066000-Glyma.03G066100
modifier	Chr03	12692257	intergenic_region	Glyma.03G066000-Glyma.03G066100
modifier	Chr03	12693472	intergenic_region	Glyma.03G066000-Glyma.03G066100
modifier	Chr03	12693484	intergenic_region	Glyma.03G066000-Glyma.03G066100
modifier	Chr03	12693766	intergenic_region	Glyma.03G066000-Glyma.03G066100
modifier	Chr03	12693827	intergenic_region	Glyma.03G066000-Glyma.03G066100
modifier	Chr03	12694051	intergenic_region	Glyma.03G066000-Glyma.03G066100
modifier	Chr03	12694067	intergenic_region	Glyma.03G066000-Glyma.03G066100
modifier	Chr03	12694233	intergenic_region	Glyma.03G066000-Glyma.03G066100
modifier	Chr03	12694338	intergenic_region	Glyma.03G066000-Glyma.03G066100
modifier	Chr03	12694526	intergenic_region	Glyma.03G066000-Glyma.03G066100
modifier	Chr03	12695034	intergenic_region	Glyma.03G066000-Glyma.03G066100
modifier	Chr03	12698002	intergenic_region	Glyma.03G066000-Glyma.03G066100
modifier	Chr03	12698312	intergenic_region	Glyma.03G066000-Glyma.03G066100
modifier	Chr03	12698796	intergenic_region	Glyma.03G066000-Glyma.03G066100
modifier	Chr03	12699347	intergenic_region	Glyma.03G066000-Glyma.03G066100
modifier	Chr03	12699457	intergenic_region	Glyma.03G066000-Glyma.03G066100
modifier	Chr03	12699458	intergenic_region	Glyma.03G066000-Glyma.03G066100
modifier	Chr03	12699931	intergenic_region	Glyma.03G066000-Glyma.03G066100
modifier	Chr03	12700005	intergenic_region	Glyma.03G066000-Glyma.03G066100
modifier	Chr03	12700237	intergenic_region	Glyma.03G066000-Glyma.03G066100
modifier	Chr03	12700441	intergenic_region	Glyma.03G066000-Glyma.03G066100
modifier	Chr03	12700532	intergenic_region	Glyma.03G066000-Glyma.03G066100
modifier	Chr03	12700899	intergenic_region	Glyma.03G066000-Glyma.03G066100
modifier	Chr03	12701029	intergenic_region	Glyma.03G066000-Glyma.03G066100
modifier	Chr03	12701065	intergenic_region	Glyma.03G066000-Glyma.03G066100
modifier	Chr03	12701263	intergenic_region	Glyma.03G066000-Glyma.03G066100
modifier	Chr03	12701309	intergenic_region	Glyma.03G066000-Glyma.03G066100
modifier	Chr03	12701343	intergenic_region	Glyma.03G066000-Glyma.03G066100
modifier	Chr03	12701630	intergenic_region	Glyma.03G066000-Glyma.03G066100
modifier	Chr03	12702388	intergenic_region	Glyma.03G066000-Glyma.03G066100
modifier	Chr03	12702917	intergenic_region	Glyma.03G066000-Glyma.03G066100
modifier	Chr03	12703470	intergenic_region	Glyma.03G066000-Glyma.03G066100
modifier	Chr03	12703671	intergenic_region	Glyma.03G066000-Glyma.03G066100
modifier	Chr03	12703959	intergenic_region	Glyma.03G066000-Glyma.03G066100
modifier	Chr03	12704607	intergenic_region	Glyma.03G066000-Glyma.03G066100
modifier	Chr03	12704749	intergenic_region	Glyma.03G066000-Glyma.03G066100
modifier	Chr03	12704909	intergenic_region	Glyma.03G066000-Glyma.03G066100
modifier	Chr03	12704991	intergenic_region	Glyma.03G066000-Glyma.03G066100
modifier	Chr03	12705018	intergenic_region	Glyma.03G066000-Glyma.03G066100
modifier	Chr03	12705109	intergenic_region	Glyma.03G066000-Glyma.03G066100
modifier	Chr03	12705317	intergenic_region	Glyma.03G066000-Glyma.03G066100
modifier	Chr03	12705324	intergenic_region	Glyma.03G066000-Glyma.03G066100
modifier	Chr03	12705455	intergenic_region	Glyma.03G066000-Glyma.03G066100
modifier	Chr03	12705722	intergenic_region	Glyma.03G066000-Glyma.03G066100
modifier	Chr03	12705910	intergenic_region	Glyma.03G066000-Glyma.03G066100
modifier	Chr03	12706067	intergenic_region	Glyma.03G066000-Glyma.03G066100
modifier	Chr03	12706642	intergenic_region	Glyma.03G066000-Glyma.03G066100
modifier	Chr03	12707238	intergenic_region	Glyma.03G066000-Glyma.03G066100
modifier	Chr03	12707694	intergenic_region	Glyma.03G066000-Glyma.03G066100
modifier	Chr03	12707920	intergenic_region	Glyma.03G066000-Glyma.03G066100
modifier	Chr03	12708660	intergenic_region	Glyma.03G066000-Glyma.03G066100
modifier	Chr03	12708986	intergenic_region	Glyma.03G066000-Glyma.03G066100
modifier	Chr03	12709091	intergenic_region	Glyma.03G066000-Glyma.03G066100
modifier	Chr03	12709130	intergenic_region	Glyma.03G066000-Glyma.03G066100
modifier	Chr03	12709143	intergenic_region	Glyma.03G066000-Glyma.03G066100
modifier	Chr03	12709726	intergenic_region	Glyma.03G066000-Glyma.03G066100
modifier	Chr03	12709755	intergenic_region	Glyma.03G066000-Glyma.03G066100
modifier	Chr03	12709789	intergenic_region	Glyma.03G066000-Glyma.03G066100
modifier	Chr03	12710221	intergenic_region	Glyma.03G066000-Glyma.03G066100
modifier	Chr03	12710600	intergenic_region	Glyma.03G066000-Glyma.03G066100
modifier	Chr03	12710679	intergenic_region	Glyma.03G066000-Glyma.03G066100
modifier	Chr03	12710705	intergenic_region	Glyma.03G066000-Glyma.03G066100
modifier	Chr03	12711424	intergenic_region	Glyma.03G066000-Glyma.03G066100
modifier	Chr03	12712323	downstream_gene_variant	Glyma.03G066100
modifier	Chr03	12712711	downstream_gene_variant	Glyma.03G066100
modifier	Chr03	12713049	downstream_gene_variant	Glyma.03G066100
modifier	Chr03	12713169	downstream_gene_variant	Glyma.03G066100
modifier	Chr03	12713247	downstream_gene_variant	Glyma.03G066100
modifier	Chr03	12713374	downstream_gene_variant	Glyma.03G066100
modifier	Chr03	12713403	downstream_gene_variant	Glyma.03G066100
modifier	Chr03	12713547	downstream_gene_variant	Glyma.03G066100
modifier	Chr03	12713825	downstream_gene_variant	Glyma.03G066100
modifier	Chr03	12713931	downstream_gene_variant	Glyma.03G066100
modifier	Chr03	12714291	downstream_gene_variant	Glyma.03G066100
modifier	Chr03	12714304	downstream_gene_variant	Glyma.03G066100
modifier	Chr03	12714824	downstream_gene_variant	Glyma.03G066100
modifier	Chr03	12714939	downstream_gene_variant	Glyma.03G066100
modifier	Chr03	12714946	downstream_gene_variant	Glyma.03G066100
modifier	Chr03	12714953	downstream_gene_variant	Glyma.03G066100
modifier	Chr03	12715005	downstream_gene_variant	Glyma.03G066100
modifier	Chr03	12715007	downstream_gene_variant	Glyma.03G066100
modifier	Chr03	12715625	downstream_gene_variant	Glyma.03G066100
modifier	Chr03	12717457	downstream_gene_variant	Glyma.03G066200
modifier	Chr03	12717968	downstream_gene_variant	Glyma.03G066200
modifier	Chr03	12717985	downstream_gene_variant	Glyma.03G066200
modifier	Chr03	12720677	upstream_gene_variant	Glyma.03G066100
modifier	Chr03	12720922	upstream_gene_variant	Glyma.03G066100
modifier	Chr03	12721493	upstream_gene_variant	Glyma.03G066100
modifier	Chr03	12721541	upstream_gene_variant	Glyma.03G066100
modifier	Chr03	12721622	upstream_gene_variant	Glyma.03G066100
modifier	Chr03	12722027	3_prime_UTR_variant	Glyma.03G066200
low	Chr03	12722440	synonymous_variant	Glyma.03G066200
modifier	Chr03	12725438	upstream_gene_variant	Glyma.03G066200
modifier	Chr03	12725663	upstream_gene_variant	Glyma.03G066200
modifier	Chr03	12726067	upstream_gene_variant	Glyma.03G066200
modifier	Chr03	12727106	upstream_gene_variant	Glyma.03G066200
modifier	Chr03	12727636	upstream_gene_variant	Glyma.03G066200
modifier	Chr03	12728798	upstream_gene_variant	Glyma.03G066200
modifier	Chr03	12728805	upstream_gene_variant	Glyma.03G066200
modifier	Chr03	12729005	upstream_gene_variant	Glyma.03G066200
modifier	Chr03	12729239	upstream_gene_variant	Glyma.03G066200
modifier	Chr03	12729325	upstream_gene_variant	Glyma.03G066200
modifier	Chr03	12729398	upstream_gene_variant	Glyma.03G066200
modifier	Chr03	12729400	upstream_gene_variant	Glyma.03G066200
modifier	Chr03	12729944	upstream_gene_variant	Glyma.03G066200
modifier	Chr03	12730587	intergenic_region	Glyma.03G066200-Glyma.03G066300
modifier	Chr03	12731523	intergenic_region	Glyma.03G066200-Glyma.03G066300
modifier	Chr03	12731638	intergenic_region	Glyma.03G066200-Glyma.03G066300
modifier	Chr03	12731726	intergenic_region	Glyma.03G066200-Glyma.03G066300
modifier	Chr03	12731763	intergenic_region	Glyma.03G066200-Glyma.03G066300
modifier	Chr03	12732902	intergenic_region	Glyma.03G066200-Glyma.03G066300
modifier	Chr03	12733130	intergenic_region	Glyma.03G066200-Glyma.03G066300
modifier	Chr03	12733210	intergenic_region	Glyma.03G066200-Glyma.03G066300
modifier	Chr03	12733862	intergenic_region	Glyma.03G066200-Glyma.03G066300
modifier	Chr03	12734116	intergenic_region	Glyma.03G066200-Glyma.03G066300
modifier	Chr03	12735094	intergenic_region	Glyma.03G066200-Glyma.03G066300
modifier	Chr03	12735299	intergenic_region	Glyma.03G066200-Glyma.03G066300
modifier	Chr03	12735956	intergenic_region	Glyma.03G066200-Glyma.03G066300
modifier	Chr03	12736094	intergenic_region	Glyma.03G066200-Glyma.03G066300
modifier	Chr03	12736183	intergenic_region	Glyma.03G066200-Glyma.03G066300
modifier	Chr03	12736208	intergenic_region	Glyma.03G066200-Glyma.03G066300
modifier	Chr03	12736236	intergenic_region	Glyma.03G066200-Glyma.03G066300
modifier	Chr03	12736518	intergenic_region	Glyma.03G066200-Glyma.03G066300
modifier	Chr03	12736808	intergenic_region	Glyma.03G066200-Glyma.03G066300
modifier	Chr03	12736810	intergenic_region	Glyma.03G066200-Glyma.03G066300
modifier	Chr03	12737444	intergenic_region	Glyma.03G066200-Glyma.03G066300
modifier	Chr03	12737717	intergenic_region	Glyma.03G066200-Glyma.03G066300
modifier	Chr03	12737763	intergenic_region	Glyma.03G066200-Glyma.03G066300
modifier	Chr03	12737769	intergenic_region	Glyma.03G066200-Glyma.03G066300
modifier	Chr03	12737795	intergenic_region	Glyma.03G066200-Glyma.03G066300
modifier	Chr03	12737796	intergenic_region	Glyma.03G066200-Glyma.03G066300
modifier	Chr03	12737918	intergenic_region	Glyma.03G066200-Glyma.03G066300
modifier	Chr03	12738074	intergenic_region	Glyma.03G066200-Glyma.03G066300
modifier	Chr03	12738654	intergenic_region	Glyma.03G066200-Glyma.03G066300
modifier	Chr03	12738841	intergenic_region	Glyma.03G066200-Glyma.03G066300
modifier	Chr03	12740141	intergenic_region	Glyma.03G066200-Glyma.03G066300
modifier	Chr03	12740481	intergenic_region	Glyma.03G066200-Glyma.03G066300
modifier	Chr03	12740602	intergenic_region	Glyma.03G066200-Glyma.03G066300
modifier	Chr03	12740730	intergenic_region	Glyma.03G066200-Glyma.03G066300
modifier	Chr03	12740816	intergenic_region	Glyma.03G066200-Glyma.03G066300
modifier	Chr03	12740951	intergenic_region	Glyma.03G066200-Glyma.03G066300
modifier	Chr03	12741147	intergenic_region	Glyma.03G066200-Glyma.03G066300
modifier	Chr03	12741783	intergenic_region	Glyma.03G066200-Glyma.03G066300
modifier	Chr03	12741794	intergenic_region	Glyma.03G066200-Glyma.03G066300
modifier	Chr03	12741947	intergenic_region	Glyma.03G066200-Glyma.03G066300
modifier	Chr03	12742234	intergenic_region	Glyma.03G066200-Glyma.03G066300
modifier	Chr03	12742289	intergenic_region	Glyma.03G066200-Glyma.03G066300
modifier	Chr03	12742357	intergenic_region	Glyma.03G066200-Glyma.03G066300
modifier	Chr03	12742579	intergenic_region	Glyma.03G066200-Glyma.03G066300
modifier	Chr03	12742649	intergenic_region	Glyma.03G066200-Glyma.03G066300
modifier	Chr03	12743313	intergenic_region	Glyma.03G066200-Glyma.03G066300
modifier	Chr03	12743517	intergenic_region	Glyma.03G066200-Glyma.03G066300
modifier	Chr03	12743552	intergenic_region	Glyma.03G066200-Glyma.03G066300
modifier	Chr03	12743916	intergenic_region	Glyma.03G066200-Glyma.03G066300
modifier	Chr03	12744008	intergenic_region	Glyma.03G066200-Glyma.03G066300
modifier	Chr03	12744311	intergenic_region	Glyma.03G066200-Glyma.03G066300
modifier	Chr03	12744633	intergenic_region	Glyma.03G066200-Glyma.03G066300
modifier	Chr03	12745005	intergenic_region	Glyma.03G066200-Glyma.03G066300
modifier	Chr03	12745092	intergenic_region	Glyma.03G066200-Glyma.03G066300
modifier	Chr03	12745395	intergenic_region	Glyma.03G066200-Glyma.03G066300
modifier	Chr03	12745583	intergenic_region	Glyma.03G066200-Glyma.03G066300
modifier	Chr03	12745666	intergenic_region	Glyma.03G066200-Glyma.03G066300
modifier	Chr03	12745849	intergenic_region	Glyma.03G066200-Glyma.03G066300
modifier	Chr03	12745853	intergenic_region	Glyma.03G066200-Glyma.03G066300
modifier	Chr03	12746280	intergenic_region	Glyma.03G066200-Glyma.03G066300
modifier	Chr03	12746422	intergenic_region	Glyma.03G066200-Glyma.03G066300
modifier	Chr03	12746529	intergenic_region	Glyma.03G066200-Glyma.03G066300
modifier	Chr03	12746571	intergenic_region	Glyma.03G066200-Glyma.03G066300
modifier	Chr03	12746664	intergenic_region	Glyma.03G066200-Glyma.03G066300
modifier	Chr03	12747168	intergenic_region	Glyma.03G066200-Glyma.03G066300
modifier	Chr03	12748574	intergenic_region	Glyma.03G066200-Glyma.03G066300
modifier	Chr03	12748809	intergenic_region	Glyma.03G066200-Glyma.03G066300
modifier	Chr03	12749156	intergenic_region	Glyma.03G066200-Glyma.03G066300
modifier	Chr03	12749218	intergenic_region	Glyma.03G066200-Glyma.03G066300
modifier	Chr03	12749236	intergenic_region	Glyma.03G066200-Glyma.03G066300
modifier	Chr03	12750594	intergenic_region	Glyma.03G066200-Glyma.03G066300
modifier	Chr03	12750641	intergenic_region	Glyma.03G066200-Glyma.03G066300
modifier	Chr03	12750834	intergenic_region	Glyma.03G066200-Glyma.03G066300
modifier	Chr03	12750853	intergenic_region	Glyma.03G066200-Glyma.03G066300
modifier	Chr03	12750978	intergenic_region	Glyma.03G066200-Glyma.03G066300
modifier	Chr03	12751031	intergenic_region	Glyma.03G066200-Glyma.03G066300
modifier	Chr03	12751413	intergenic_region	Glyma.03G066200-Glyma.03G066300
modifier	Chr03	12751481	intergenic_region	Glyma.03G066200-Glyma.03G066300
modifier	Chr03	12751641	intergenic_region	Glyma.03G066200-Glyma.03G066300
modifier	Chr03	12751699	intergenic_region	Glyma.03G066200-Glyma.03G066300
modifier	Chr03	12751964	intergenic_region	Glyma.03G066200-Glyma.03G066300
modifier	Chr03	12752059	intergenic_region	Glyma.03G066200-Glyma.03G066300
modifier	Chr03	12752237	intergenic_region	Glyma.03G066200-Glyma.03G066300
modifier	Chr03	12752294	intergenic_region	Glyma.03G066200-Glyma.03G066300
modifier	Chr03	12752952	intergenic_region	Glyma.03G066200-Glyma.03G066300
modifier	Chr03	12752986	intergenic_region	Glyma.03G066200-Glyma.03G066300
modifier	Chr03	12753494	intergenic_region	Glyma.03G066200-Glyma.03G066300
modifier	Chr03	12753879	intergenic_region	Glyma.03G066200-Glyma.03G066300
modifier	Chr03	12754384	intergenic_region	Glyma.03G066200-Glyma.03G066300
modifier	Chr03	12754690	intergenic_region	Glyma.03G066200-Glyma.03G066300
modifier	Chr03	12755249	intergenic_region	Glyma.03G066200-Glyma.03G066300
modifier	Chr03	12755404	intergenic_region	Glyma.03G066200-Glyma.03G066300
modifier	Chr03	12756020	intergenic_region	Glyma.03G066200-Glyma.03G066300
modifier	Chr03	12756148	intergenic_region	Glyma.03G066200-Glyma.03G066300
modifier	Chr03	12756398	intergenic_region	Glyma.03G066200-Glyma.03G066300
modifier	Chr03	12756440	intergenic_region	Glyma.03G066200-Glyma.03G066300
modifier	Chr03	12756862	intergenic_region	Glyma.03G066200-Glyma.03G066300
modifier	Chr03	12757526	intergenic_region	Glyma.03G066200-Glyma.03G066300
modifier	Chr03	12757768	intergenic_region	Glyma.03G066200-Glyma.03G066300
modifier	Chr03	12757806	intergenic_region	Glyma.03G066200-Glyma.03G066300
modifier	Chr03	12758855	intergenic_region	Glyma.03G066200-Glyma.03G066300
modifier	Chr03	12758874	intergenic_region	Glyma.03G066200-Glyma.03G066300
modifier	Chr03	12760480	intergenic_region	Glyma.03G066200-Glyma.03G066300
modifier	Chr03	12760561	intergenic_region	Glyma.03G066200-Glyma.03G066300
modifier	Chr03	12760935	intergenic_region	Glyma.03G066200-Glyma.03G066300
modifier	Chr03	12760936	intergenic_region	Glyma.03G066200-Glyma.03G066300
modifier	Chr03	12761071	intergenic_region	Glyma.03G066200-Glyma.03G066300
modifier	Chr03	12761125	intergenic_region	Glyma.03G066200-Glyma.03G066300
modifier	Chr03	12761666	intergenic_region	Glyma.03G066200-Glyma.03G066300
modifier	Chr03	12761719	intergenic_region	Glyma.03G066200-Glyma.03G066300
modifier	Chr03	12761949	intergenic_region	Glyma.03G066200-Glyma.03G066300
modifier	Chr03	12762582	intergenic_region	Glyma.03G066200-Glyma.03G066300
modifier	Chr03	12763357	intergenic_region	Glyma.03G066200-Glyma.03G066300
modifier	Chr03	12763470	intergenic_region	Glyma.03G066200-Glyma.03G066300
modifier	Chr03	12763691	intergenic_region	Glyma.03G066200-Glyma.03G066300
modifier	Chr03	12764194	intergenic_region	Glyma.03G066200-Glyma.03G066300
modifier	Chr03	12764255	intergenic_region	Glyma.03G066200-Glyma.03G066300
modifier	Chr03	12764423	intergenic_region	Glyma.03G066200-Glyma.03G066300
modifier	Chr03	12764425	intergenic_region	Glyma.03G066200-Glyma.03G066300
modifier	Chr03	12764461	intergenic_region	Glyma.03G066200-Glyma.03G066300
modifier	Chr03	12764519	intergenic_region	Glyma.03G066200-Glyma.03G066300
modifier	Chr03	12764667	intergenic_region	Glyma.03G066200-Glyma.03G066300
modifier	Chr03	12764754	intergenic_region	Glyma.03G066200-Glyma.03G066300
modifier	Chr03	12764856	intergenic_region	Glyma.03G066200-Glyma.03G066300
modifier	Chr03	12765116	intergenic_region	Glyma.03G066200-Glyma.03G066300
modifier	Chr03	12765135	intergenic_region	Glyma.03G066200-Glyma.03G066300
modifier	Chr03	12765403	intergenic_region	Glyma.03G066200-Glyma.03G066300
modifier	Chr03	12766100	intergenic_region	Glyma.03G066200-Glyma.03G066300
modifier	Chr03	12768050	intergenic_region	Glyma.03G066200-Glyma.03G066300
modifier	Chr03	12768546	intergenic_region	Glyma.03G066200-Glyma.03G066300
modifier	Chr03	12769028	intergenic_region	Glyma.03G066200-Glyma.03G066300
modifier	Chr03	12769568	intergenic_region	Glyma.03G066200-Glyma.03G066300
modifier	Chr03	12769797	intergenic_region	Glyma.03G066200-Glyma.03G066300
modifier	Chr03	12769820	intergenic_region	Glyma.03G066200-Glyma.03G066300
modifier	Chr03	12770185	intergenic_region	Glyma.03G066200-Glyma.03G066300
modifier	Chr03	12771394	intergenic_region	Glyma.03G066200-Glyma.03G066300
modifier	Chr03	12772139	intergenic_region	Glyma.03G066200-Glyma.03G066300
modifier	Chr03	12772268	intergenic_region	Glyma.03G066200-Glyma.03G066300
modifier	Chr03	12772793	intergenic_region	Glyma.03G066200-Glyma.03G066300
modifier	Chr03	12772907	intergenic_region	Glyma.03G066200-Glyma.03G066300
modifier	Chr03	12773139	intergenic_region	Glyma.03G066200-Glyma.03G066300
modifier	Chr03	12773605	intergenic_region	Glyma.03G066200-Glyma.03G066300
modifier	Chr03	12774209	intergenic_region	Glyma.03G066200-Glyma.03G066300
modifier	Chr03	12774985	intergenic_region	Glyma.03G066200-Glyma.03G066300
modifier	Chr03	12775144	intergenic_region	Glyma.03G066200-Glyma.03G066300
modifier	Chr03	12775237	intergenic_region	Glyma.03G066200-Glyma.03G066300
modifier	Chr03	12775307	intergenic_region	Glyma.03G066200-Glyma.03G066300
modifier	Chr03	12775418	intergenic_region	Glyma.03G066200-Glyma.03G066300
modifier	Chr03	12775713	intergenic_region	Glyma.03G066200-Glyma.03G066300
modifier	Chr03	12775726	intergenic_region	Glyma.03G066200-Glyma.03G066300
modifier	Chr03	12776640	intergenic_region	Glyma.03G066200-Glyma.03G066300
modifier	Chr03	12776767	intergenic_region	Glyma.03G066200-Glyma.03G066300
modifier	Chr03	12776861	intergenic_region	Glyma.03G066200-Glyma.03G066300
modifier	Chr03	12777109	intergenic_region	Glyma.03G066200-Glyma.03G066300
modifier	Chr03	12777357	intergenic_region	Glyma.03G066200-Glyma.03G066300
modifier	Chr03	12777498	intergenic_region	Glyma.03G066200-Glyma.03G066300
modifier	Chr03	12777767	intergenic_region	Glyma.03G066200-Glyma.03G066300
modifier	Chr03	12778469	intergenic_region	Glyma.03G066200-Glyma.03G066300
modifier	Chr03	12778598	intergenic_region	Glyma.03G066200-Glyma.03G066300
modifier	Chr03	12778634	intergenic_region	Glyma.03G066200-Glyma.03G066300
modifier	Chr03	12778635	intergenic_region	Glyma.03G066200-Glyma.03G066300
modifier	Chr03	12778649	intergenic_region	Glyma.03G066200-Glyma.03G066300
modifier	Chr03	12779119	intergenic_region	Glyma.03G066200-Glyma.03G066300
modifier	Chr03	12779868	intergenic_region	Glyma.03G066200-Glyma.03G066300
modifier	Chr03	12780696	intergenic_region	Glyma.03G066200-Glyma.03G066300
modifier	Chr03	12781143	intergenic_region	Glyma.03G066200-Glyma.03G066300
modifier	Chr03	12781403	intergenic_region	Glyma.03G066200-Glyma.03G066300
modifier	Chr03	12781406	intergenic_region	Glyma.03G066200-Glyma.03G066300
modifier	Chr03	12781417	intergenic_region	Glyma.03G066200-Glyma.03G066300
modifier	Chr03	12781539	intergenic_region	Glyma.03G066200-Glyma.03G066300
modifier	Chr03	12782036	intergenic_region	Glyma.03G066200-Glyma.03G066300
modifier	Chr03	12782573	intergenic_region	Glyma.03G066200-Glyma.03G066300
modifier	Chr03	12782679	intergenic_region	Glyma.03G066200-Glyma.03G066300
modifier	Chr03	12782825	intergenic_region	Glyma.03G066200-Glyma.03G066300
modifier	Chr03	12783131	intergenic_region	Glyma.03G066200-Glyma.03G066300
modifier	Chr03	12783193	intergenic_region	Glyma.03G066200-Glyma.03G066300
modifier	Chr03	12783686	intergenic_region	Glyma.03G066200-Glyma.03G066300
modifier	Chr03	12783745	intergenic_region	Glyma.03G066200-Glyma.03G066300
modifier	Chr03	12784023	intergenic_region	Glyma.03G066200-Glyma.03G066300
modifier	Chr03	12784271	intergenic_region	Glyma.03G066200-Glyma.03G066300
modifier	Chr03	12784390	intergenic_region	Glyma.03G066200-Glyma.03G066300
modifier	Chr03	12784765	intergenic_region	Glyma.03G066200-Glyma.03G066300
modifier	Chr03	12785535	intergenic_region	Glyma.03G066200-Glyma.03G066300
modifier	Chr03	12786442	intergenic_region	Glyma.03G066200-Glyma.03G066300
modifier	Chr03	12787592	intergenic_region	Glyma.03G066200-Glyma.03G066300
modifier	Chr03	12788811	intergenic_region	Glyma.03G066200-Glyma.03G066300
modifier	Chr03	12788899	intergenic_region	Glyma.03G066200-Glyma.03G066300
modifier	Chr03	12788946	intergenic_region	Glyma.03G066200-Glyma.03G066300
modifier	Chr03	12788953	intergenic_region	Glyma.03G066200-Glyma.03G066300
modifier	Chr03	12788963	intergenic_region	Glyma.03G066200-Glyma.03G066300
modifier	Chr03	12789754	intergenic_region	Glyma.03G066200-Glyma.03G066300
modifier	Chr03	12789813	intergenic_region	Glyma.03G066200-Glyma.03G066300
modifier	Chr03	12789988	intergenic_region	Glyma.03G066200-Glyma.03G066300
modifier	Chr03	12790069	intergenic_region	Glyma.03G066200-Glyma.03G066300
modifier	Chr03	12790135	intergenic_region	Glyma.03G066200-Glyma.03G066300
modifier	Chr03	12790198	intergenic_region	Glyma.03G066200-Glyma.03G066300
modifier	Chr03	12790286	intergenic_region	Glyma.03G066200-Glyma.03G066300
modifier	Chr03	12790825	intergenic_region	Glyma.03G066200-Glyma.03G066300
modifier	Chr03	12790919	intergenic_region	Glyma.03G066200-Glyma.03G066300
modifier	Chr03	12791206	intergenic_region	Glyma.03G066200-Glyma.03G066300
modifier	Chr03	12791756	intergenic_region	Glyma.03G066200-Glyma.03G066300
modifier	Chr03	12791876	intergenic_region	Glyma.03G066200-Glyma.03G066300
modifier	Chr03	12791966	intergenic_region	Glyma.03G066200-Glyma.03G066300
modifier	Chr03	12792006	intergenic_region	Glyma.03G066200-Glyma.03G066300
modifier	Chr03	12792675	intergenic_region	Glyma.03G066200-Glyma.03G066300
modifier	Chr03	12792725	intergenic_region	Glyma.03G066200-Glyma.03G066300
modifier	Chr03	12793093	intergenic_region	Glyma.03G066200-Glyma.03G066300
modifier	Chr03	12793217	intergenic_region	Glyma.03G066200-Glyma.03G066300
modifier	Chr03	12793508	intergenic_region	Glyma.03G066200-Glyma.03G066300
modifier	Chr03	12793561	intergenic_region	Glyma.03G066200-Glyma.03G066300
modifier	Chr03	12794154	intergenic_region	Glyma.03G066200-Glyma.03G066300
modifier	Chr03	12794172	intergenic_region	Glyma.03G066200-Glyma.03G066300
modifier	Chr03	12794180	intergenic_region	Glyma.03G066200-Glyma.03G066300
modifier	Chr03	12794470	intergenic_region	Glyma.03G066200-Glyma.03G066300
modifier	Chr03	12794514	intergenic_region	Glyma.03G066200-Glyma.03G066300
modifier	Chr03	12794963	intergenic_region	Glyma.03G066200-Glyma.03G066300
modifier	Chr03	12795004	intergenic_region	Glyma.03G066200-Glyma.03G066300
modifier	Chr03	12795187	intergenic_region	Glyma.03G066200-Glyma.03G066300
modifier	Chr03	12795291	intergenic_region	Glyma.03G066200-Glyma.03G066300
modifier	Chr03	12795871	intergenic_region	Glyma.03G066200-Glyma.03G066300
modifier	Chr03	12795954	intergenic_region	Glyma.03G066200-Glyma.03G066300
modifier	Chr03	12796244	intergenic_region	Glyma.03G066200-Glyma.03G066300
modifier	Chr03	12796301	intergenic_region	Glyma.03G066200-Glyma.03G066300
modifier	Chr03	12796508	intergenic_region	Glyma.03G066200-Glyma.03G066300
modifier	Chr03	12796643	intergenic_region	Glyma.03G066200-Glyma.03G066300
modifier	Chr03	12797669	intergenic_region	Glyma.03G066200-Glyma.03G066300
modifier	Chr03	12799032	intergenic_region	Glyma.03G066200-Glyma.03G066300
modifier	Chr03	12799190	intergenic_region	Glyma.03G066200-Glyma.03G066300
modifier	Chr03	12799387	intergenic_region	Glyma.03G066200-Glyma.03G066300
modifier	Chr03	12799454	intergenic_region	Glyma.03G066200-Glyma.03G066300
modifier	Chr03	12799487	intergenic_region	Glyma.03G066200-Glyma.03G066300
modifier	Chr03	12799492	intergenic_region	Glyma.03G066200-Glyma.03G066300
modifier	Chr03	12799551	intergenic_region	Glyma.03G066200-Glyma.03G066300
modifier	Chr03	12799586	intergenic_region	Glyma.03G066200-Glyma.03G066300
modifier	Chr03	12799609	intergenic_region	Glyma.03G066200-Glyma.03G066300
modifier	Chr03	12799745	intergenic_region	Glyma.03G066200-Glyma.03G066300
modifier	Chr03	12800079	intergenic_region	Glyma.03G066200-Glyma.03G066300
modifier	Chr03	12800111	intergenic_region	Glyma.03G066200-Glyma.03G066300
modifier	Chr03	12800294	intergenic_region	Glyma.03G066200-Glyma.03G066300
modifier	Chr03	12800309	intergenic_region	Glyma.03G066200-Glyma.03G066300
modifier	Chr03	12800554	intergenic_region	Glyma.03G066200-Glyma.03G066300
modifier	Chr03	12800803	intergenic_region	Glyma.03G066200-Glyma.03G066300
modifier	Chr03	12801003	intergenic_region	Glyma.03G066200-Glyma.03G066300
modifier	Chr03	12801025	intergenic_region	Glyma.03G066200-Glyma.03G066300
modifier	Chr03	12801391	intergenic_region	Glyma.03G066200-Glyma.03G066300
modifier	Chr03	12801792	intergenic_region	Glyma.03G066200-Glyma.03G066300
modifier	Chr03	12802089	intergenic_region	Glyma.03G066200-Glyma.03G066300
modifier	Chr03	12802402	intergenic_region	Glyma.03G066200-Glyma.03G066300
modifier	Chr03	12802708	intergenic_region	Glyma.03G066200-Glyma.03G066300
modifier	Chr03	12802932	intergenic_region	Glyma.03G066200-Glyma.03G066300
modifier	Chr03	12803257	intergenic_region	Glyma.03G066200-Glyma.03G066300
modifier	Chr03	12803286	intergenic_region	Glyma.03G066200-Glyma.03G066300
modifier	Chr03	12803585	intergenic_region	Glyma.03G066200-Glyma.03G066300
modifier	Chr03	12803714	intergenic_region	Glyma.03G066200-Glyma.03G066300
modifier	Chr03	12803802	intergenic_region	Glyma.03G066200-Glyma.03G066300
modifier	Chr03	12804051	intergenic_region	Glyma.03G066200-Glyma.03G066300
modifier	Chr03	12804086	intergenic_region	Glyma.03G066200-Glyma.03G066300
modifier	Chr03	12804102	intergenic_region	Glyma.03G066200-Glyma.03G066300
modifier	Chr03	12804394	intergenic_region	Glyma.03G066200-Glyma.03G066300
modifier	Chr03	12804451	intergenic_region	Glyma.03G066200-Glyma.03G066300
modifier	Chr03	12805503	intergenic_region	Glyma.03G066200-Glyma.03G066300
modifier	Chr03	12805587	intergenic_region	Glyma.03G066200-Glyma.03G066300
modifier	Chr03	12806113	intergenic_region	Glyma.03G066200-Glyma.03G066300
modifier	Chr03	12806282	intergenic_region	Glyma.03G066200-Glyma.03G066300
modifier	Chr03	12806511	intergenic_region	Glyma.03G066200-Glyma.03G066300
modifier	Chr03	12806598	intergenic_region	Glyma.03G066200-Glyma.03G066300
modifier	Chr03	12807147	intergenic_region	Glyma.03G066200-Glyma.03G066300
modifier	Chr03	12807378	intergenic_region	Glyma.03G066200-Glyma.03G066300
modifier	Chr03	12807552	intergenic_region	Glyma.03G066200-Glyma.03G066300
modifier	Chr03	12807875	intergenic_region	Glyma.03G066200-Glyma.03G066300
modifier	Chr03	12808179	intergenic_region	Glyma.03G066200-Glyma.03G066300
modifier	Chr03	12808304	intergenic_region	Glyma.03G066200-Glyma.03G066300
modifier	Chr03	12808537	intergenic_region	Glyma.03G066200-Glyma.03G066300
modifier	Chr03	12808555	intergenic_region	Glyma.03G066200-Glyma.03G066300
modifier	Chr03	12809801	intergenic_region	Glyma.03G066200-Glyma.03G066300
modifier	Chr03	12810189	intergenic_region	Glyma.03G066200-Glyma.03G066300
modifier	Chr03	12810873	intergenic_region	Glyma.03G066200-Glyma.03G066300
modifier	Chr03	12810888	intergenic_region	Glyma.03G066200-Glyma.03G066300
modifier	Chr03	12811280	intergenic_region	Glyma.03G066200-Glyma.03G066300
modifier	Chr03	12811406	intergenic_region	Glyma.03G066200-Glyma.03G066300
modifier	Chr03	12811748	intergenic_region	Glyma.03G066200-Glyma.03G066300
modifier	Chr03	12811847	intergenic_region	Glyma.03G066200-Glyma.03G066300
modifier	Chr03	12812037	intergenic_region	Glyma.03G066200-Glyma.03G066300
modifier	Chr03	12812448	intergenic_region	Glyma.03G066200-Glyma.03G066300
modifier	Chr03	12813126	intergenic_region	Glyma.03G066200-Glyma.03G066300
modifier	Chr03	12813299	intergenic_region	Glyma.03G066200-Glyma.03G066300
modifier	Chr03	12813404	intergenic_region	Glyma.03G066200-Glyma.03G066300
modifier	Chr03	12813501	intergenic_region	Glyma.03G066200-Glyma.03G066300
modifier	Chr03	12813537	intergenic_region	Glyma.03G066200-Glyma.03G066300
modifier	Chr03	12813549	intergenic_region	Glyma.03G066200-Glyma.03G066300
modifier	Chr03	12813709	intergenic_region	Glyma.03G066200-Glyma.03G066300
modifier	Chr03	12813785	intergenic_region	Glyma.03G066200-Glyma.03G066300
modifier	Chr03	12813899	intergenic_region	Glyma.03G066200-Glyma.03G066300
modifier	Chr03	12813904	intergenic_region	Glyma.03G066200-Glyma.03G066300
modifier	Chr03	12814192	intergenic_region	Glyma.03G066200-Glyma.03G066300
modifier	Chr03	12814448	intergenic_region	Glyma.03G066200-Glyma.03G066300
modifier	Chr03	12814450	intergenic_region	Glyma.03G066200-Glyma.03G066300
modifier	Chr03	12814502	intergenic_region	Glyma.03G066200-Glyma.03G066300
modifier	Chr03	12814542	intergenic_region	Glyma.03G066200-Glyma.03G066300
modifier	Chr03	12814927	intergenic_region	Glyma.03G066200-Glyma.03G066300
modifier	Chr03	12815007	intergenic_region	Glyma.03G066200-Glyma.03G066300
modifier	Chr03	12815071	intergenic_region	Glyma.03G066200-Glyma.03G066300
modifier	Chr03	12815232	intergenic_region	Glyma.03G066200-Glyma.03G066300
modifier	Chr03	12815283	intergenic_region	Glyma.03G066200-Glyma.03G066300
modifier	Chr03	12815314	intergenic_region	Glyma.03G066200-Glyma.03G066300
modifier	Chr03	12815827	intergenic_region	Glyma.03G066200-Glyma.03G066300
modifier	Chr03	12815828	intergenic_region	Glyma.03G066200-Glyma.03G066300
modifier	Chr03	12815829	intergenic_region	Glyma.03G066200-Glyma.03G066300
modifier	Chr03	12815951	intergenic_region	Glyma.03G066200-Glyma.03G066300
modifier	Chr03	12815988	intergenic_region	Glyma.03G066200-Glyma.03G066300
modifier	Chr03	12816203	intergenic_region	Glyma.03G066200-Glyma.03G066300
modifier	Chr03	12816489	intergenic_region	Glyma.03G066200-Glyma.03G066300
modifier	Chr03	12816915	intergenic_region	Glyma.03G066200-Glyma.03G066300
modifier	Chr03	12817501	intergenic_region	Glyma.03G066200-Glyma.03G066300
modifier	Chr03	12817564	intergenic_region	Glyma.03G066200-Glyma.03G066300
modifier	Chr03	12817633	intergenic_region	Glyma.03G066200-Glyma.03G066300
modifier	Chr03	12817705	intergenic_region	Glyma.03G066200-Glyma.03G066300
modifier	Chr03	12817992	intergenic_region	Glyma.03G066200-Glyma.03G066300
modifier	Chr03	12818191	intergenic_region	Glyma.03G066200-Glyma.03G066300
modifier	Chr03	12818285	intergenic_region	Glyma.03G066200-Glyma.03G066300
modifier	Chr03	12818408	intergenic_region	Glyma.03G066200-Glyma.03G066300
modifier	Chr03	12818414	intergenic_region	Glyma.03G066200-Glyma.03G066300
modifier	Chr03	12818431	intergenic_region	Glyma.03G066200-Glyma.03G066300
modifier	Chr03	12818667	intergenic_region	Glyma.03G066200-Glyma.03G066300
modifier	Chr03	12818971	intergenic_region	Glyma.03G066200-Glyma.03G066300
modifier	Chr03	12818973	intergenic_region	Glyma.03G066200-Glyma.03G066300
modifier	Chr03	12819150	intergenic_region	Glyma.03G066200-Glyma.03G066300
modifier	Chr03	12819269	intergenic_region	Glyma.03G066200-Glyma.03G066300
modifier	Chr03	12819819	intergenic_region	Glyma.03G066200-Glyma.03G066300
modifier	Chr03	12819917	intergenic_region	Glyma.03G066200-Glyma.03G066300
modifier	Chr03	12820032	intergenic_region	Glyma.03G066200-Glyma.03G066300
modifier	Chr03	12820121	intergenic_region	Glyma.03G066200-Glyma.03G066300
modifier	Chr03	12820161	intergenic_region	Glyma.03G066200-Glyma.03G066300
modifier	Chr03	12820340	intergenic_region	Glyma.03G066200-Glyma.03G066300
modifier	Chr03	12821070	intergenic_region	Glyma.03G066200-Glyma.03G066300
modifier	Chr03	12821344	intergenic_region	Glyma.03G066200-Glyma.03G066300
modifier	Chr03	12821631	intergenic_region	Glyma.03G066200-Glyma.03G066300
modifier	Chr03	12821703	intergenic_region	Glyma.03G066200-Glyma.03G066300
modifier	Chr03	12821745	intergenic_region	Glyma.03G066200-Glyma.03G066300
modifier	Chr03	12822342	intergenic_region	Glyma.03G066200-Glyma.03G066300
modifier	Chr03	12822715	intergenic_region	Glyma.03G066200-Glyma.03G066300
modifier	Chr03	12822929	intergenic_region	Glyma.03G066200-Glyma.03G066300
modifier	Chr03	12823058	intergenic_region	Glyma.03G066200-Glyma.03G066300
modifier	Chr03	12823449	intergenic_region	Glyma.03G066200-Glyma.03G066300
modifier	Chr03	12823641	intergenic_region	Glyma.03G066200-Glyma.03G066300
modifier	Chr03	12823815	intergenic_region	Glyma.03G066200-Glyma.03G066300
modifier	Chr03	12824106	intergenic_region	Glyma.03G066200-Glyma.03G066300
modifier	Chr03	12824152	intergenic_region	Glyma.03G066200-Glyma.03G066300
modifier	Chr03	12824313	intergenic_region	Glyma.03G066200-Glyma.03G066300
modifier	Chr03	12824413	intergenic_region	Glyma.03G066200-Glyma.03G066300
modifier	Chr03	12824428	intergenic_region	Glyma.03G066200-Glyma.03G066300
modifier	Chr03	12824511	intergenic_region	Glyma.03G066200-Glyma.03G066300
modifier	Chr03	12824618	intergenic_region	Glyma.03G066200-Glyma.03G066300
modifier	Chr03	12824695	intergenic_region	Glyma.03G066200-Glyma.03G066300
modifier	Chr03	12824817	intergenic_region	Glyma.03G066200-Glyma.03G066300
modifier	Chr03	12825049	intergenic_region	Glyma.03G066200-Glyma.03G066300
modifier	Chr03	12825054	intergenic_region	Glyma.03G066200-Glyma.03G066300
modifier	Chr03	12825276	intergenic_region	Glyma.03G066200-Glyma.03G066300
modifier	Chr03	12825387	intergenic_region	Glyma.03G066200-Glyma.03G066300
modifier	Chr03	12825755	intergenic_region	Glyma.03G066200-Glyma.03G066300
modifier	Chr03	12826020	intergenic_region	Glyma.03G066200-Glyma.03G066300
modifier	Chr03	12826185	intergenic_region	Glyma.03G066200-Glyma.03G066300
modifier	Chr03	12826570	intergenic_region	Glyma.03G066200-Glyma.03G066300
modifier	Chr03	12826671	intergenic_region	Glyma.03G066200-Glyma.03G066300
modifier	Chr03	12826735	intergenic_region	Glyma.03G066200-Glyma.03G066300
modifier	Chr03	12826772	intergenic_region	Glyma.03G066200-Glyma.03G066300
modifier	Chr03	12827323	intergenic_region	Glyma.03G066200-Glyma.03G066300
modifier	Chr03	12827414	intergenic_region	Glyma.03G066200-Glyma.03G066300
modifier	Chr03	12827678	intergenic_region	Glyma.03G066200-Glyma.03G066300
modifier	Chr03	12827783	intergenic_region	Glyma.03G066200-Glyma.03G066300
modifier	Chr03	12827892	intergenic_region	Glyma.03G066200-Glyma.03G066300
modifier	Chr03	12828122	intergenic_region	Glyma.03G066200-Glyma.03G066300
modifier	Chr03	12828280	intergenic_region	Glyma.03G066200-Glyma.03G066300
modifier	Chr03	12828371	intergenic_region	Glyma.03G066200-Glyma.03G066300
modifier	Chr03	12828385	intergenic_region	Glyma.03G066200-Glyma.03G066300
modifier	Chr03	12828778	intergenic_region	Glyma.03G066200-Glyma.03G066300
modifier	Chr03	12829241	intergenic_region	Glyma.03G066200-Glyma.03G066300
modifier	Chr03	12829542	intergenic_region	Glyma.03G066200-Glyma.03G066300
modifier	Chr03	12829754	intergenic_region	Glyma.03G066200-Glyma.03G066300
modifier	Chr03	12829764	intergenic_region	Glyma.03G066200-Glyma.03G066300
modifier	Chr03	12829994	intergenic_region	Glyma.03G066200-Glyma.03G066300
modifier	Chr03	12830029	intergenic_region	Glyma.03G066200-Glyma.03G066300
modifier	Chr03	12830223	intergenic_region	Glyma.03G066200-Glyma.03G066300
modifier	Chr03	12830268	intergenic_region	Glyma.03G066200-Glyma.03G066300
modifier	Chr03	12831413	intergenic_region	Glyma.03G066200-Glyma.03G066300
modifier	Chr03	12831729	intergenic_region	Glyma.03G066200-Glyma.03G066300
modifier	Chr03	12833544	intergenic_region	Glyma.03G066200-Glyma.03G066300
modifier	Chr03	12833803	intergenic_region	Glyma.03G066200-Glyma.03G066300
modifier	Chr03	12834495	intergenic_region	Glyma.03G066200-Glyma.03G066300
modifier	Chr03	12834623	intergenic_region	Glyma.03G066200-Glyma.03G066300
modifier	Chr03	12834867	intergenic_region	Glyma.03G066200-Glyma.03G066300
modifier	Chr03	12835327	intergenic_region	Glyma.03G066200-Glyma.03G066300
modifier	Chr03	12835361	intergenic_region	Glyma.03G066200-Glyma.03G066300
modifier	Chr03	12835383	intergenic_region	Glyma.03G066200-Glyma.03G066300
modifier	Chr03	12835784	intergenic_region	Glyma.03G066200-Glyma.03G066300
modifier	Chr03	12835808	intergenic_region	Glyma.03G066200-Glyma.03G066300
modifier	Chr03	12836143	intergenic_region	Glyma.03G066200-Glyma.03G066300
modifier	Chr03	12836175	intergenic_region	Glyma.03G066200-Glyma.03G066300
modifier	Chr03	12836560	intergenic_region	Glyma.03G066200-Glyma.03G066300
modifier	Chr03	12836790	intergenic_region	Glyma.03G066200-Glyma.03G066300
modifier	Chr03	12836816	intergenic_region	Glyma.03G066200-Glyma.03G066300
modifier	Chr03	12837396	intergenic_region	Glyma.03G066200-Glyma.03G066300
modifier	Chr03	12838234	intergenic_region	Glyma.03G066200-Glyma.03G066300
modifier	Chr03	12839192	intergenic_region	Glyma.03G066200-Glyma.03G066300
modifier	Chr03	12839732	intergenic_region	Glyma.03G066200-Glyma.03G066300
modifier	Chr03	12839737	intergenic_region	Glyma.03G066200-Glyma.03G066300
modifier	Chr03	12839951	intergenic_region	Glyma.03G066200-Glyma.03G066300
modifier	Chr03	12840008	intergenic_region	Glyma.03G066200-Glyma.03G066300
modifier	Chr03	12840226	intergenic_region	Glyma.03G066200-Glyma.03G066300
modifier	Chr03	12840297	intergenic_region	Glyma.03G066200-Glyma.03G066300
modifier	Chr03	12840549	intergenic_region	Glyma.03G066200-Glyma.03G066300
modifier	Chr03	12841548	intergenic_region	Glyma.03G066200-Glyma.03G066300
modifier	Chr03	12841911	intergenic_region	Glyma.03G066200-Glyma.03G066300
modifier	Chr03	12842109	intergenic_region	Glyma.03G066200-Glyma.03G066300
modifier	Chr03	12842232	intergenic_region	Glyma.03G066200-Glyma.03G066300
modifier	Chr03	12842346	intergenic_region	Glyma.03G066200-Glyma.03G066300
modifier	Chr03	12842400	intergenic_region	Glyma.03G066200-Glyma.03G066300
modifier	Chr03	12842432	intergenic_region	Glyma.03G066200-Glyma.03G066300
modifier	Chr03	12842497	intergenic_region	Glyma.03G066200-Glyma.03G066300
modifier	Chr03	12842706	intergenic_region	Glyma.03G066200-Glyma.03G066300
modifier	Chr03	12842781	intergenic_region	Glyma.03G066200-Glyma.03G066300
modifier	Chr03	12842886	intergenic_region	Glyma.03G066200-Glyma.03G066300
modifier	Chr03	12843012	intergenic_region	Glyma.03G066200-Glyma.03G066300
modifier	Chr03	12843374	intergenic_region	Glyma.03G066200-Glyma.03G066300
modifier	Chr03	12843375	intergenic_region	Glyma.03G066200-Glyma.03G066300
modifier	Chr03	12843941	intergenic_region	Glyma.03G066200-Glyma.03G066300
modifier	Chr03	12844574	intergenic_region	Glyma.03G066200-Glyma.03G066300
modifier	Chr03	12844588	intergenic_region	Glyma.03G066200-Glyma.03G066300
modifier	Chr03	12844785	intergenic_region	Glyma.03G066200-Glyma.03G066300
modifier	Chr03	12845429	intergenic_region	Glyma.03G066200-Glyma.03G066300
modifier	Chr03	12845685	intergenic_region	Glyma.03G066200-Glyma.03G066300
modifier	Chr03	12845783	intergenic_region	Glyma.03G066200-Glyma.03G066300
modifier	Chr03	12846891	intergenic_region	Glyma.03G066200-Glyma.03G066300
modifier	Chr03	12847059	intergenic_region	Glyma.03G066200-Glyma.03G066300
modifier	Chr03	12847081	intergenic_region	Glyma.03G066200-Glyma.03G066300
modifier	Chr03	12847296	intergenic_region	Glyma.03G066200-Glyma.03G066300
modifier	Chr03	12847549	intergenic_region	Glyma.03G066200-Glyma.03G066300
modifier	Chr03	12847690	intergenic_region	Glyma.03G066200-Glyma.03G066300
modifier	Chr03	12848013	intergenic_region	Glyma.03G066200-Glyma.03G066300
modifier	Chr03	12848040	intergenic_region	Glyma.03G066200-Glyma.03G066300
modifier	Chr03	12848128	intergenic_region	Glyma.03G066200-Glyma.03G066300
modifier	Chr03	12848154	intergenic_region	Glyma.03G066200-Glyma.03G066300
modifier	Chr03	12849268	intergenic_region	Glyma.03G066200-Glyma.03G066300
modifier	Chr03	12849279	intergenic_region	Glyma.03G066200-Glyma.03G066300
modifier	Chr03	12849327	intergenic_region	Glyma.03G066200-Glyma.03G066300
modifier	Chr03	12850204	intergenic_region	Glyma.03G066200-Glyma.03G066300
modifier	Chr03	12851217	intergenic_region	Glyma.03G066200-Glyma.03G066300
modifier	Chr03	12851295	intergenic_region	Glyma.03G066200-Glyma.03G066300
modifier	Chr03	12851808	downstream_gene_variant	Glyma.03G066300
modifier	Chr03	12851885	downstream_gene_variant	Glyma.03G066300
modifier	Chr03	12851935	downstream_gene_variant	Glyma.03G066300
modifier	Chr03	12852083	downstream_gene_variant	Glyma.03G066300
modifier	Chr03	12852158	downstream_gene_variant	Glyma.03G066300
modifier	Chr03	12853013	downstream_gene_variant	Glyma.03G066300
modifier	Chr03	12853392	downstream_gene_variant	Glyma.03G066300
modifier	Chr03	12853808	downstream_gene_variant	Glyma.03G066300
modifier	Chr03	12853893	downstream_gene_variant	Glyma.03G066300
modifier	Chr03	12854108	downstream_gene_variant	Glyma.03G066300
modifier	Chr03	12854109	downstream_gene_variant	Glyma.03G066300
modifier	Chr03	12854110	downstream_gene_variant	Glyma.03G066300
modifier	Chr03	12854200	downstream_gene_variant	Glyma.03G066300
modifier	Chr03	12854321	downstream_gene_variant	Glyma.03G066300
modifier	Chr03	12854387	downstream_gene_variant	Glyma.03G066300
modifier	Chr03	12854596	downstream_gene_variant	Glyma.03G066300
modifier	Chr03	12854856	downstream_gene_variant	Glyma.03G066300
modifier	Chr03	12854892	downstream_gene_variant	Glyma.03G066300
modifier	Chr03	12855051	downstream_gene_variant	Glyma.03G066300
modifier	Chr03	12855942	downstream_gene_variant	Glyma.03G066300
modifier	Chr03	12856960	3_prime_UTR_variant	Glyma.03G066300
modifier	Chr03	12857553	intron_variant	Glyma.03G066300
modifier	Chr03	12857693	intron_variant	Glyma.03G066300
modifier	Chr03	12858592	intron_variant	Glyma.03G066300
modifier	Chr03	12859449	intron_variant	Glyma.03G066300
modifier	Chr03	12861711	upstream_gene_variant	Glyma.03G066300
modifier	Chr03	12861856	upstream_gene_variant	Glyma.03G066300
modifier	Chr03	12863723	upstream_gene_variant	Glyma.03G066300
modifier	Chr03	12863763	upstream_gene_variant	Glyma.03G066300
modifier	Chr03	12864393	upstream_gene_variant	Glyma.03G066300
modifier	Chr03	12871191	upstream_gene_variant	Glyma.03G066400
modifier	Chr03	12871199	upstream_gene_variant	Glyma.03G066400
modifier	Chr03	12871232	upstream_gene_variant	Glyma.03G066400
modifier	Chr03	12872484	upstream_gene_variant	Glyma.03G066400
modifier	Chr03	12872647	upstream_gene_variant	Glyma.03G066400
modifier	Chr03	12874083	upstream_gene_variant	Glyma.03G066400
modifier	Chr03	12874479	upstream_gene_variant	Glyma.03G066400
low	Chr03	12874828	synonymous_variant	Glyma.03G066400
modifier	Chr03	12874982	downstream_gene_variant	Glyma.03G066400
modifier	Chr03	12875935	downstream_gene_variant	Glyma.03G066400
modifier	Chr03	12876002	downstream_gene_variant	Glyma.03G066400
modifier	Chr03	12876035	downstream_gene_variant	Glyma.03G066400
modifier	Chr03	12876120	downstream_gene_variant	Glyma.03G066400
modifier	Chr03	12876248	downstream_gene_variant	Glyma.03G066400
modifier	Chr03	12876459	downstream_gene_variant	Glyma.03G066400
modifier	Chr03	12876840	downstream_gene_variant	Glyma.03G066400
modifier	Chr03	12876929	downstream_gene_variant	Glyma.03G066400
modifier	Chr03	12877091	downstream_gene_variant	Glyma.03G066400
modifier	Chr03	12877164	downstream_gene_variant	Glyma.03G066400
modifier	Chr03	12877215	downstream_gene_variant	Glyma.03G066400
modifier	Chr03	12877237	downstream_gene_variant	Glyma.03G066400
modifier	Chr03	12877310	downstream_gene_variant	Glyma.03G066400
modifier	Chr03	12877328	downstream_gene_variant	Glyma.03G066400
modifier	Chr03	12877764	downstream_gene_variant	Glyma.03G066400
modifier	Chr03	12878413	downstream_gene_variant	Glyma.03G066400
modifier	Chr03	12878453	downstream_gene_variant	Glyma.03G066400
modifier	Chr03	12878669	downstream_gene_variant	Glyma.03G066400
modifier	Chr03	12878720	downstream_gene_variant	Glyma.03G066400
modifier	Chr03	12878790	downstream_gene_variant	Glyma.03G066400
modifier	Chr03	12879136	downstream_gene_variant	Glyma.03G066400
modifier	Chr03	12879243	downstream_gene_variant	Glyma.03G066400
modifier	Chr03	12879418	downstream_gene_variant	Glyma.03G066400
modifier	Chr03	12879547	downstream_gene_variant	Glyma.03G066400
modifier	Chr03	12879761	downstream_gene_variant	Glyma.03G066400
modifier	Chr03	12880061	intergenic_region	Glyma.03G066400-Glyma.03G066500
modifier	Chr03	12880127	intergenic_region	Glyma.03G066400-Glyma.03G066500
modifier	Chr03	12880362	intergenic_region	Glyma.03G066400-Glyma.03G066500
modifier	Chr03	12881300	intergenic_region	Glyma.03G066400-Glyma.03G066500
modifier	Chr03	12881551	intergenic_region	Glyma.03G066400-Glyma.03G066500
modifier	Chr03	12881663	intergenic_region	Glyma.03G066400-Glyma.03G066500
modifier	Chr03	12882268	intergenic_region	Glyma.03G066400-Glyma.03G066500
modifier	Chr03	12882802	intergenic_region	Glyma.03G066400-Glyma.03G066500
modifier	Chr03	12883093	intergenic_region	Glyma.03G066400-Glyma.03G066500
modifier	Chr03	12883651	intergenic_region	Glyma.03G066400-Glyma.03G066500
modifier	Chr03	12884119	intergenic_region	Glyma.03G066400-Glyma.03G066500
modifier	Chr03	12884151	intergenic_region	Glyma.03G066400-Glyma.03G066500
modifier	Chr03	12884566	intergenic_region	Glyma.03G066400-Glyma.03G066500
modifier	Chr03	12884812	intergenic_region	Glyma.03G066400-Glyma.03G066500
modifier	Chr03	12885382	intergenic_region	Glyma.03G066400-Glyma.03G066500
modifier	Chr03	12885498	intergenic_region	Glyma.03G066400-Glyma.03G066500
modifier	Chr03	12885572	intergenic_region	Glyma.03G066400-Glyma.03G066500
modifier	Chr03	12885607	intergenic_region	Glyma.03G066400-Glyma.03G066500
modifier	Chr03	12885795	intergenic_region	Glyma.03G066400-Glyma.03G066500
modifier	Chr03	12885837	intergenic_region	Glyma.03G066400-Glyma.03G066500
modifier	Chr03	12886029	intergenic_region	Glyma.03G066400-Glyma.03G066500
modifier	Chr03	12886290	intergenic_region	Glyma.03G066400-Glyma.03G066500
modifier	Chr03	12886328	intergenic_region	Glyma.03G066400-Glyma.03G066500
modifier	Chr03	12886903	intergenic_region	Glyma.03G066400-Glyma.03G066500
modifier	Chr03	12886924	intergenic_region	Glyma.03G066400-Glyma.03G066500
modifier	Chr03	12887047	intergenic_region	Glyma.03G066400-Glyma.03G066500
modifier	Chr03	12887564	intergenic_region	Glyma.03G066400-Glyma.03G066500
modifier	Chr03	12887600	intergenic_region	Glyma.03G066400-Glyma.03G066500
modifier	Chr03	12887915	intergenic_region	Glyma.03G066400-Glyma.03G066500
modifier	Chr03	12888240	intergenic_region	Glyma.03G066400-Glyma.03G066500
modifier	Chr03	12888286	intergenic_region	Glyma.03G066400-Glyma.03G066500
modifier	Chr03	12888287	intergenic_region	Glyma.03G066400-Glyma.03G066500
modifier	Chr03	12888360	intergenic_region	Glyma.03G066400-Glyma.03G066500
modifier	Chr03	12888568	intergenic_region	Glyma.03G066400-Glyma.03G066500
modifier	Chr03	12889058	intergenic_region	Glyma.03G066400-Glyma.03G066500
modifier	Chr03	12889145	intergenic_region	Glyma.03G066400-Glyma.03G066500
modifier	Chr03	12889213	intergenic_region	Glyma.03G066400-Glyma.03G066500
modifier	Chr03	12889565	intergenic_region	Glyma.03G066400-Glyma.03G066500
modifier	Chr03	12889576	intergenic_region	Glyma.03G066400-Glyma.03G066500
modifier	Chr03	12889655	intergenic_region	Glyma.03G066400-Glyma.03G066500
modifier	Chr03	12890134	intergenic_region	Glyma.03G066400-Glyma.03G066500
modifier	Chr03	12890358	intergenic_region	Glyma.03G066400-Glyma.03G066500
modifier	Chr03	12890471	intergenic_region	Glyma.03G066400-Glyma.03G066500
modifier	Chr03	12890743	intergenic_region	Glyma.03G066400-Glyma.03G066500
modifier	Chr03	12890767	intergenic_region	Glyma.03G066400-Glyma.03G066500
modifier	Chr03	12890778	intergenic_region	Glyma.03G066400-Glyma.03G066500
modifier	Chr03	12891051	intergenic_region	Glyma.03G066400-Glyma.03G066500
modifier	Chr03	12891074	intergenic_region	Glyma.03G066400-Glyma.03G066500
modifier	Chr03	12891306	intergenic_region	Glyma.03G066400-Glyma.03G066500
modifier	Chr03	12891369	intergenic_region	Glyma.03G066400-Glyma.03G066500
modifier	Chr03	12891457	intergenic_region	Glyma.03G066400-Glyma.03G066500
modifier	Chr03	12891475	intergenic_region	Glyma.03G066400-Glyma.03G066500
modifier	Chr03	12891534	intergenic_region	Glyma.03G066400-Glyma.03G066500
modifier	Chr03	12891567	intergenic_region	Glyma.03G066400-Glyma.03G066500
modifier	Chr03	12891577	intergenic_region	Glyma.03G066400-Glyma.03G066500
modifier	Chr03	12891782	intergenic_region	Glyma.03G066400-Glyma.03G066500
modifier	Chr03	12891873	intergenic_region	Glyma.03G066400-Glyma.03G066500
modifier	Chr03	12892032	intergenic_region	Glyma.03G066400-Glyma.03G066500
modifier	Chr03	12892163	intergenic_region	Glyma.03G066400-Glyma.03G066500
modifier	Chr03	12892394	intergenic_region	Glyma.03G066400-Glyma.03G066500
modifier	Chr03	12892564	intergenic_region	Glyma.03G066400-Glyma.03G066500
modifier	Chr03	12892609	intergenic_region	Glyma.03G066400-Glyma.03G066500
modifier	Chr03	12909816	intergenic_region	Glyma.03G066400-Glyma.03G066500
modifier	Chr03	12910256	intergenic_region	Glyma.03G066400-Glyma.03G066500
modifier	Chr03	12910274	intergenic_region	Glyma.03G066400-Glyma.03G066500
modifier	Chr03	12910345	intergenic_region	Glyma.03G066400-Glyma.03G066500
modifier	Chr03	12910522	intergenic_region	Glyma.03G066400-Glyma.03G066500
modifier	Chr03	12910810	intergenic_region	Glyma.03G066400-Glyma.03G066500
modifier	Chr03	12910943	intergenic_region	Glyma.03G066400-Glyma.03G066500
modifier	Chr03	12910975	intergenic_region	Glyma.03G066400-Glyma.03G066500
modifier	Chr03	12911229	intergenic_region	Glyma.03G066400-Glyma.03G066500
modifier	Chr03	12911257	intergenic_region	Glyma.03G066400-Glyma.03G066500
modifier	Chr03	12911348	intergenic_region	Glyma.03G066400-Glyma.03G066500
modifier	Chr03	12911382	intergenic_region	Glyma.03G066400-Glyma.03G066500
modifier	Chr03	12911878	intergenic_region	Glyma.03G066400-Glyma.03G066500
modifier	Chr03	12912216	intergenic_region	Glyma.03G066400-Glyma.03G066500
modifier	Chr03	12912219	intergenic_region	Glyma.03G066400-Glyma.03G066500
modifier	Chr03	12912272	intergenic_region	Glyma.03G066400-Glyma.03G066500
modifier	Chr03	12912420	intergenic_region	Glyma.03G066400-Glyma.03G066500
modifier	Chr03	12912588	intergenic_region	Glyma.03G066400-Glyma.03G066500
modifier	Chr03	12912893	intergenic_region	Glyma.03G066400-Glyma.03G066500
modifier	Chr03	12912994	intergenic_region	Glyma.03G066400-Glyma.03G066500
modifier	Chr03	12913017	intergenic_region	Glyma.03G066400-Glyma.03G066500
modifier	Chr03	12913460	intergenic_region	Glyma.03G066400-Glyma.03G066500
modifier	Chr03	12913551	intergenic_region	Glyma.03G066400-Glyma.03G066500
modifier	Chr03	12914382	intergenic_region	Glyma.03G066400-Glyma.03G066500
modifier	Chr03	12914636	intergenic_region	Glyma.03G066400-Glyma.03G066500
modifier	Chr03	12915101	intergenic_region	Glyma.03G066400-Glyma.03G066500
modifier	Chr03	12915658	intergenic_region	Glyma.03G066400-Glyma.03G066500
modifier	Chr03	12915669	intergenic_region	Glyma.03G066400-Glyma.03G066500
modifier	Chr03	12916188	intergenic_region	Glyma.03G066400-Glyma.03G066500
modifier	Chr03	12916227	intergenic_region	Glyma.03G066400-Glyma.03G066500
modifier	Chr03	12916476	intergenic_region	Glyma.03G066400-Glyma.03G066500
modifier	Chr03	12916518	intergenic_region	Glyma.03G066400-Glyma.03G066500
modifier	Chr03	12916652	intergenic_region	Glyma.03G066400-Glyma.03G066500
modifier	Chr03	12916816	intergenic_region	Glyma.03G066400-Glyma.03G066500
modifier	Chr03	12917200	intergenic_region	Glyma.03G066400-Glyma.03G066500
modifier	Chr03	12917268	intergenic_region	Glyma.03G066400-Glyma.03G066500
modifier	Chr03	12917274	intergenic_region	Glyma.03G066400-Glyma.03G066500
modifier	Chr03	12917287	intergenic_region	Glyma.03G066400-Glyma.03G066500
modifier	Chr03	12917714	intergenic_region	Glyma.03G066400-Glyma.03G066500
modifier	Chr03	12917801	intergenic_region	Glyma.03G066400-Glyma.03G066500
modifier	Chr03	12918414	intergenic_region	Glyma.03G066400-Glyma.03G066500
modifier	Chr03	12918659	intergenic_region	Glyma.03G066400-Glyma.03G066500
modifier	Chr03	12919053	intergenic_region	Glyma.03G066400-Glyma.03G066500
modifier	Chr03	12919082	intergenic_region	Glyma.03G066400-Glyma.03G066500
modifier	Chr03	12919250	intergenic_region	Glyma.03G066400-Glyma.03G066500
modifier	Chr03	12919529	intergenic_region	Glyma.03G066400-Glyma.03G066500
modifier	Chr03	12919533	intergenic_region	Glyma.03G066400-Glyma.03G066500
modifier	Chr03	12920101	intergenic_region	Glyma.03G066400-Glyma.03G066500
modifier	Chr03	12920150	intergenic_region	Glyma.03G066400-Glyma.03G066500
modifier	Chr03	12920214	intergenic_region	Glyma.03G066400-Glyma.03G066500
modifier	Chr03	12920360	intergenic_region	Glyma.03G066400-Glyma.03G066500
modifier	Chr03	12920583	intergenic_region	Glyma.03G066400-Glyma.03G066500
modifier	Chr03	12920790	intergenic_region	Glyma.03G066400-Glyma.03G066500
modifier	Chr03	12921117	intergenic_region	Glyma.03G066400-Glyma.03G066500
modifier	Chr03	12921287	intergenic_region	Glyma.03G066400-Glyma.03G066500
modifier	Chr03	12921510	intergenic_region	Glyma.03G066400-Glyma.03G066500
modifier	Chr03	12922185	intergenic_region	Glyma.03G066400-Glyma.03G066500
modifier	Chr03	12923486	intergenic_region	Glyma.03G066400-Glyma.03G066500
modifier	Chr03	12923714	intergenic_region	Glyma.03G066400-Glyma.03G066500
modifier	Chr03	12924026	intergenic_region	Glyma.03G066400-Glyma.03G066500
modifier	Chr03	12924063	intergenic_region	Glyma.03G066400-Glyma.03G066500
modifier	Chr03	12924230	intergenic_region	Glyma.03G066400-Glyma.03G066500
modifier	Chr03	12924316	intergenic_region	Glyma.03G066400-Glyma.03G066500
modifier	Chr03	12924498	intergenic_region	Glyma.03G066400-Glyma.03G066500
modifier	Chr03	12924577	intergenic_region	Glyma.03G066400-Glyma.03G066500
modifier	Chr03	12925722	intergenic_region	Glyma.03G066400-Glyma.03G066500
modifier	Chr03	12925877	intergenic_region	Glyma.03G066400-Glyma.03G066500
modifier	Chr03	12926165	intergenic_region	Glyma.03G066400-Glyma.03G066500
modifier	Chr03	12926284	intergenic_region	Glyma.03G066400-Glyma.03G066500
modifier	Chr03	12926790	intergenic_region	Glyma.03G066400-Glyma.03G066500
modifier	Chr03	12926955	intergenic_region	Glyma.03G066400-Glyma.03G066500
modifier	Chr03	12927461	intergenic_region	Glyma.03G066400-Glyma.03G066500
modifier	Chr03	12927528	intergenic_region	Glyma.03G066400-Glyma.03G066500
modifier	Chr03	12927749	intergenic_region	Glyma.03G066400-Glyma.03G066500
modifier	Chr03	12928022	intergenic_region	Glyma.03G066400-Glyma.03G066500
modifier	Chr03	12928235	intergenic_region	Glyma.03G066400-Glyma.03G066500
modifier	Chr03	12928524	intergenic_region	Glyma.03G066400-Glyma.03G066500
modifier	Chr03	12929046	intergenic_region	Glyma.03G066400-Glyma.03G066500
modifier	Chr03	12929086	intergenic_region	Glyma.03G066400-Glyma.03G066500
modifier	Chr03	12929129	intergenic_region	Glyma.03G066400-Glyma.03G066500
modifier	Chr03	12929133	intergenic_region	Glyma.03G066400-Glyma.03G066500
modifier	Chr03	12929415	intergenic_region	Glyma.03G066400-Glyma.03G066500
modifier	Chr03	12929438	intergenic_region	Glyma.03G066400-Glyma.03G066500
modifier	Chr03	12929642	intergenic_region	Glyma.03G066400-Glyma.03G066500
modifier	Chr03	12929746	intergenic_region	Glyma.03G066400-Glyma.03G066500
modifier	Chr03	12929771	intergenic_region	Glyma.03G066400-Glyma.03G066500
modifier	Chr03	12929885	intergenic_region	Glyma.03G066400-Glyma.03G066500
modifier	Chr03	12930057	intergenic_region	Glyma.03G066400-Glyma.03G066500
modifier	Chr03	12930198	intergenic_region	Glyma.03G066400-Glyma.03G066500
modifier	Chr03	12930653	intergenic_region	Glyma.03G066400-Glyma.03G066500
modifier	Chr03	12930945	intergenic_region	Glyma.03G066400-Glyma.03G066500
modifier	Chr03	12930946	intergenic_region	Glyma.03G066400-Glyma.03G066500
modifier	Chr03	12931058	intergenic_region	Glyma.03G066400-Glyma.03G066500
modifier	Chr03	12931063	intergenic_region	Glyma.03G066400-Glyma.03G066500
modifier	Chr03	12931270	intergenic_region	Glyma.03G066400-Glyma.03G066500
modifier	Chr03	12931300	intergenic_region	Glyma.03G066400-Glyma.03G066500
modifier	Chr03	12931302	intergenic_region	Glyma.03G066400-Glyma.03G066500
modifier	Chr03	12931521	intergenic_region	Glyma.03G066400-Glyma.03G066500
modifier	Chr03	12931842	intergenic_region	Glyma.03G066400-Glyma.03G066500
modifier	Chr03	12932557	intergenic_region	Glyma.03G066400-Glyma.03G066500
modifier	Chr03	12932573	intergenic_region	Glyma.03G066400-Glyma.03G066500
modifier	Chr03	12932886	intergenic_region	Glyma.03G066400-Glyma.03G066500
modifier	Chr03	12933037	intergenic_region	Glyma.03G066400-Glyma.03G066500
modifier	Chr03	12933548	intergenic_region	Glyma.03G066400-Glyma.03G066500
modifier	Chr03	12933685	intergenic_region	Glyma.03G066400-Glyma.03G066500
modifier	Chr03	12934105	intergenic_region	Glyma.03G066400-Glyma.03G066500
modifier	Chr03	12934197	intergenic_region	Glyma.03G066400-Glyma.03G066500
modifier	Chr03	12934263	intergenic_region	Glyma.03G066400-Glyma.03G066500
modifier	Chr03	12934291	intergenic_region	Glyma.03G066400-Glyma.03G066500
modifier	Chr03	12934707	intergenic_region	Glyma.03G066400-Glyma.03G066500
modifier	Chr03	12935045	intergenic_region	Glyma.03G066400-Glyma.03G066500
modifier	Chr03	12935160	intergenic_region	Glyma.03G066400-Glyma.03G066500
modifier	Chr03	12935202	intergenic_region	Glyma.03G066400-Glyma.03G066500
modifier	Chr03	12935558	intergenic_region	Glyma.03G066400-Glyma.03G066500
modifier	Chr03	12935793	intergenic_region	Glyma.03G066400-Glyma.03G066500
modifier	Chr03	12936019	intergenic_region	Glyma.03G066400-Glyma.03G066500
modifier	Chr03	12936098	intergenic_region	Glyma.03G066400-Glyma.03G066500
modifier	Chr03	12936158	intergenic_region	Glyma.03G066400-Glyma.03G066500
modifier	Chr03	12936601	intergenic_region	Glyma.03G066400-Glyma.03G066500
modifier	Chr03	12936671	intergenic_region	Glyma.03G066400-Glyma.03G066500
modifier	Chr03	12937351	intergenic_region	Glyma.03G066400-Glyma.03G066500
modifier	Chr03	12937474	intergenic_region	Glyma.03G066400-Glyma.03G066500
modifier	Chr03	12937889	intergenic_region	Glyma.03G066400-Glyma.03G066500
modifier	Chr03	12937976	intergenic_region	Glyma.03G066400-Glyma.03G066500
modifier	Chr03	12938007	intergenic_region	Glyma.03G066400-Glyma.03G066500
modifier	Chr03	12938535	intergenic_region	Glyma.03G066400-Glyma.03G066500
modifier	Chr03	12938716	intergenic_region	Glyma.03G066400-Glyma.03G066500
modifier	Chr03	12938727	intergenic_region	Glyma.03G066400-Glyma.03G066500
modifier	Chr03	12939163	intergenic_region	Glyma.03G066400-Glyma.03G066500
modifier	Chr03	12939258	intergenic_region	Glyma.03G066400-Glyma.03G066500
modifier	Chr03	12939424	intergenic_region	Glyma.03G066400-Glyma.03G066500
modifier	Chr03	12939666	intergenic_region	Glyma.03G066400-Glyma.03G066500
modifier	Chr03	12939832	intergenic_region	Glyma.03G066400-Glyma.03G066500
modifier	Chr03	12940011	intergenic_region	Glyma.03G066400-Glyma.03G066500
modifier	Chr03	12940205	intergenic_region	Glyma.03G066400-Glyma.03G066500
modifier	Chr03	12940292	intergenic_region	Glyma.03G066400-Glyma.03G066500
modifier	Chr03	12940343	intergenic_region	Glyma.03G066400-Glyma.03G066500
modifier	Chr03	12940659	intergenic_region	Glyma.03G066400-Glyma.03G066500
modifier	Chr03	12940752	intergenic_region	Glyma.03G066400-Glyma.03G066500
modifier	Chr03	12940994	intergenic_region	Glyma.03G066400-Glyma.03G066500
modifier	Chr03	12941087	intergenic_region	Glyma.03G066400-Glyma.03G066500
modifier	Chr03	12941102	intergenic_region	Glyma.03G066400-Glyma.03G066500
modifier	Chr03	12941345	intergenic_region	Glyma.03G066400-Glyma.03G066500
modifier	Chr03	12941371	intergenic_region	Glyma.03G066400-Glyma.03G066500
modifier	Chr03	12941557	intergenic_region	Glyma.03G066400-Glyma.03G066500
modifier	Chr03	12941760	intergenic_region	Glyma.03G066400-Glyma.03G066500
modifier	Chr03	12941786	intergenic_region	Glyma.03G066400-Glyma.03G066500
modifier	Chr03	12941906	intergenic_region	Glyma.03G066400-Glyma.03G066500
modifier	Chr03	12941944	intergenic_region	Glyma.03G066400-Glyma.03G066500
modifier	Chr03	12942454	intergenic_region	Glyma.03G066400-Glyma.03G066500
modifier	Chr03	12942818	intergenic_region	Glyma.03G066400-Glyma.03G066500
modifier	Chr03	12942966	intergenic_region	Glyma.03G066400-Glyma.03G066500
modifier	Chr03	12943099	intergenic_region	Glyma.03G066400-Glyma.03G066500
modifier	Chr03	12943101	intergenic_region	Glyma.03G066400-Glyma.03G066500
modifier	Chr03	12943421	intergenic_region	Glyma.03G066400-Glyma.03G066500
modifier	Chr03	12943448	intergenic_region	Glyma.03G066400-Glyma.03G066500
modifier	Chr03	12943550	intergenic_region	Glyma.03G066400-Glyma.03G066500
modifier	Chr03	12943581	intergenic_region	Glyma.03G066400-Glyma.03G066500
modifier	Chr03	12943644	intergenic_region	Glyma.03G066400-Glyma.03G066500
modifier	Chr03	12943652	intergenic_region	Glyma.03G066400-Glyma.03G066500
modifier	Chr03	12943671	intergenic_region	Glyma.03G066400-Glyma.03G066500
modifier	Chr03	12943710	intergenic_region	Glyma.03G066400-Glyma.03G066500
modifier	Chr03	12943745	intergenic_region	Glyma.03G066400-Glyma.03G066500
modifier	Chr03	12943821	intergenic_region	Glyma.03G066400-Glyma.03G066500
modifier	Chr03	12943850	intergenic_region	Glyma.03G066400-Glyma.03G066500
modifier	Chr03	12943853	intergenic_region	Glyma.03G066400-Glyma.03G066500
modifier	Chr03	12943935	intergenic_region	Glyma.03G066400-Glyma.03G066500
modifier	Chr03	12944136	intergenic_region	Glyma.03G066400-Glyma.03G066500
modifier	Chr03	12944193	intergenic_region	Glyma.03G066400-Glyma.03G066500
modifier	Chr03	12944541	intergenic_region	Glyma.03G066400-Glyma.03G066500
modifier	Chr03	12944717	intergenic_region	Glyma.03G066400-Glyma.03G066500
modifier	Chr03	12944781	intergenic_region	Glyma.03G066400-Glyma.03G066500
modifier	Chr03	12944792	intergenic_region	Glyma.03G066400-Glyma.03G066500
modifier	Chr03	12944816	intergenic_region	Glyma.03G066400-Glyma.03G066500
modifier	Chr03	12944894	intergenic_region	Glyma.03G066400-Glyma.03G066500
modifier	Chr03	12945226	intergenic_region	Glyma.03G066400-Glyma.03G066500
modifier	Chr03	12945447	intergenic_region	Glyma.03G066400-Glyma.03G066500
modifier	Chr03	12945461	intergenic_region	Glyma.03G066400-Glyma.03G066500
modifier	Chr03	12945619	intergenic_region	Glyma.03G066400-Glyma.03G066500
modifier	Chr03	12945950	intergenic_region	Glyma.03G066400-Glyma.03G066500
modifier	Chr03	12946289	intergenic_region	Glyma.03G066400-Glyma.03G066500
modifier	Chr03	12946714	intergenic_region	Glyma.03G066400-Glyma.03G066500
modifier	Chr03	12946841	intergenic_region	Glyma.03G066400-Glyma.03G066500
modifier	Chr03	12947100	intergenic_region	Glyma.03G066400-Glyma.03G066500
modifier	Chr03	12947438	intergenic_region	Glyma.03G066400-Glyma.03G066500
modifier	Chr03	12947932	intergenic_region	Glyma.03G066400-Glyma.03G066500
modifier	Chr03	12948397	intergenic_region	Glyma.03G066400-Glyma.03G066500
modifier	Chr03	12948418	intergenic_region	Glyma.03G066400-Glyma.03G066500
modifier	Chr03	12948977	intergenic_region	Glyma.03G066400-Glyma.03G066500
modifier	Chr03	12949139	intergenic_region	Glyma.03G066400-Glyma.03G066500
modifier	Chr03	12949293	intergenic_region	Glyma.03G066400-Glyma.03G066500
modifier	Chr03	12949400	intergenic_region	Glyma.03G066400-Glyma.03G066500
modifier	Chr03	12949468	intergenic_region	Glyma.03G066400-Glyma.03G066500
modifier	Chr03	12949509	intergenic_region	Glyma.03G066400-Glyma.03G066500
modifier	Chr03	12949559	intergenic_region	Glyma.03G066400-Glyma.03G066500
modifier	Chr03	12949682	intergenic_region	Glyma.03G066400-Glyma.03G066500
modifier	Chr03	12949850	intergenic_region	Glyma.03G066400-Glyma.03G066500
modifier	Chr03	12949930	intergenic_region	Glyma.03G066400-Glyma.03G066500
modifier	Chr03	12950167	intergenic_region	Glyma.03G066400-Glyma.03G066500
modifier	Chr03	12950311	intergenic_region	Glyma.03G066400-Glyma.03G066500
modifier	Chr03	12950348	intergenic_region	Glyma.03G066400-Glyma.03G066500
modifier	Chr03	12950435	intergenic_region	Glyma.03G066400-Glyma.03G066500
modifier	Chr03	12950490	intergenic_region	Glyma.03G066400-Glyma.03G066500
modifier	Chr03	12950851	intergenic_region	Glyma.03G066400-Glyma.03G066500
modifier	Chr03	12951282	intergenic_region	Glyma.03G066400-Glyma.03G066500
modifier	Chr03	12952066	intergenic_region	Glyma.03G066400-Glyma.03G066500
modifier	Chr03	12952342	intergenic_region	Glyma.03G066400-Glyma.03G066500
modifier	Chr03	12952366	intergenic_region	Glyma.03G066400-Glyma.03G066500
modifier	Chr03	12952841	intergenic_region	Glyma.03G066400-Glyma.03G066500
modifier	Chr03	12952960	intergenic_region	Glyma.03G066400-Glyma.03G066500
modifier	Chr03	12952985	intergenic_region	Glyma.03G066400-Glyma.03G066500
modifier	Chr03	12953109	intergenic_region	Glyma.03G066400-Glyma.03G066500
modifier	Chr03	12953157	intergenic_region	Glyma.03G066400-Glyma.03G066500
modifier	Chr03	12953488	intergenic_region	Glyma.03G066400-Glyma.03G066500
modifier	Chr03	12953564	intergenic_region	Glyma.03G066400-Glyma.03G066500
modifier	Chr03	12953915	intergenic_region	Glyma.03G066400-Glyma.03G066500
modifier	Chr03	12953937	intergenic_region	Glyma.03G066400-Glyma.03G066500
modifier	Chr03	12954110	intergenic_region	Glyma.03G066400-Glyma.03G066500
modifier	Chr03	12954224	intergenic_region	Glyma.03G066400-Glyma.03G066500
modifier	Chr03	12954375	intergenic_region	Glyma.03G066400-Glyma.03G066500
modifier	Chr03	12955211	intergenic_region	Glyma.03G066400-Glyma.03G066500
modifier	Chr03	12955366	intergenic_region	Glyma.03G066400-Glyma.03G066500
modifier	Chr03	12956361	intergenic_region	Glyma.03G066400-Glyma.03G066500
modifier	Chr03	12956499	intergenic_region	Glyma.03G066400-Glyma.03G066500
modifier	Chr03	12956526	intergenic_region	Glyma.03G066400-Glyma.03G066500
modifier	Chr03	12956618	intergenic_region	Glyma.03G066400-Glyma.03G066500
modifier	Chr03	12956706	intergenic_region	Glyma.03G066400-Glyma.03G066500
modifier	Chr03	12956711	intergenic_region	Glyma.03G066400-Glyma.03G066500
modifier	Chr03	12956923	intergenic_region	Glyma.03G066400-Glyma.03G066500
modifier	Chr03	12957110	intergenic_region	Glyma.03G066400-Glyma.03G066500
modifier	Chr03	12957117	intergenic_region	Glyma.03G066400-Glyma.03G066500
modifier	Chr03	12957280	intergenic_region	Glyma.03G066400-Glyma.03G066500
modifier	Chr03	12957963	intergenic_region	Glyma.03G066400-Glyma.03G066500
modifier	Chr03	12958142	intergenic_region	Glyma.03G066400-Glyma.03G066500
modifier	Chr03	12958203	intergenic_region	Glyma.03G066400-Glyma.03G066500
modifier	Chr03	12958753	intergenic_region	Glyma.03G066400-Glyma.03G066500
modifier	Chr03	12958942	intergenic_region	Glyma.03G066400-Glyma.03G066500
modifier	Chr03	12959160	intergenic_region	Glyma.03G066400-Glyma.03G066500
modifier	Chr03	12959213	intergenic_region	Glyma.03G066400-Glyma.03G066500
modifier	Chr03	12959408	intergenic_region	Glyma.03G066400-Glyma.03G066500
modifier	Chr03	12959477	intergenic_region	Glyma.03G066400-Glyma.03G066500
modifier	Chr03	12959757	intergenic_region	Glyma.03G066400-Glyma.03G066500
modifier	Chr03	12959784	intergenic_region	Glyma.03G066400-Glyma.03G066500
modifier	Chr03	12959804	intergenic_region	Glyma.03G066400-Glyma.03G066500
modifier	Chr03	12959867	intergenic_region	Glyma.03G066400-Glyma.03G066500
modifier	Chr03	12960012	intergenic_region	Glyma.03G066400-Glyma.03G066500
modifier	Chr03	12960019	intergenic_region	Glyma.03G066400-Glyma.03G066500
modifier	Chr03	12960069	intergenic_region	Glyma.03G066400-Glyma.03G066500
modifier	Chr03	12960077	intergenic_region	Glyma.03G066400-Glyma.03G066500
modifier	Chr03	12960123	intergenic_region	Glyma.03G066400-Glyma.03G066500
modifier	Chr03	12960370	intergenic_region	Glyma.03G066400-Glyma.03G066500
modifier	Chr03	12960371	intergenic_region	Glyma.03G066400-Glyma.03G066500
modifier	Chr03	12960379	intergenic_region	Glyma.03G066400-Glyma.03G066500
modifier	Chr03	12960407	intergenic_region	Glyma.03G066400-Glyma.03G066500
modifier	Chr03	12960453	intergenic_region	Glyma.03G066400-Glyma.03G066500
modifier	Chr03	12960456	intergenic_region	Glyma.03G066400-Glyma.03G066500
modifier	Chr03	12960573	intergenic_region	Glyma.03G066400-Glyma.03G066500
modifier	Chr03	12960732	intergenic_region	Glyma.03G066400-Glyma.03G066500
modifier	Chr03	12963759	intergenic_region	Glyma.03G066400-Glyma.03G066500
modifier	Chr03	12963760	intergenic_region	Glyma.03G066400-Glyma.03G066500
modifier	Chr03	12964033	intergenic_region	Glyma.03G066400-Glyma.03G066500
modifier	Chr03	12964050	intergenic_region	Glyma.03G066400-Glyma.03G066500
modifier	Chr03	12964090	intergenic_region	Glyma.03G066400-Glyma.03G066500
modifier	Chr03	12964156	intergenic_region	Glyma.03G066400-Glyma.03G066500
modifier	Chr03	12964159	intergenic_region	Glyma.03G066400-Glyma.03G066500
modifier	Chr03	12964282	intergenic_region	Glyma.03G066400-Glyma.03G066500
modifier	Chr03	12964411	intergenic_region	Glyma.03G066400-Glyma.03G066500
modifier	Chr03	12964513	intergenic_region	Glyma.03G066400-Glyma.03G066500
modifier	Chr03	12964573	intergenic_region	Glyma.03G066400-Glyma.03G066500
modifier	Chr03	12964577	intergenic_region	Glyma.03G066400-Glyma.03G066500
modifier	Chr03	12964621	intergenic_region	Glyma.03G066400-Glyma.03G066500
modifier	Chr03	12965290	intergenic_region	Glyma.03G066400-Glyma.03G066500
modifier	Chr03	12966112	intergenic_region	Glyma.03G066400-Glyma.03G066500
modifier	Chr03	12966165	intergenic_region	Glyma.03G066400-Glyma.03G066500
modifier	Chr03	12966481	intergenic_region	Glyma.03G066400-Glyma.03G066500
modifier	Chr03	12966514	intergenic_region	Glyma.03G066400-Glyma.03G066500
modifier	Chr03	12966675	intergenic_region	Glyma.03G066400-Glyma.03G066500
modifier	Chr03	12966714	intergenic_region	Glyma.03G066400-Glyma.03G066500
modifier	Chr03	12966812	intergenic_region	Glyma.03G066400-Glyma.03G066500
modifier	Chr03	12967226	intergenic_region	Glyma.03G066400-Glyma.03G066500
modifier	Chr03	12967326	intergenic_region	Glyma.03G066400-Glyma.03G066500
modifier	Chr03	12967912	intergenic_region	Glyma.03G066400-Glyma.03G066500
modifier	Chr03	12968430	intergenic_region	Glyma.03G066400-Glyma.03G066500
modifier	Chr03	12968616	intergenic_region	Glyma.03G066400-Glyma.03G066500
modifier	Chr03	12969122	intergenic_region	Glyma.03G066400-Glyma.03G066500
modifier	Chr03	12969124	intergenic_region	Glyma.03G066400-Glyma.03G066500
modifier	Chr03	12969129	intergenic_region	Glyma.03G066400-Glyma.03G066500
modifier	Chr03	12969213	intergenic_region	Glyma.03G066400-Glyma.03G066500
modifier	Chr03	12969440	intergenic_region	Glyma.03G066400-Glyma.03G066500
modifier	Chr03	12969532	intergenic_region	Glyma.03G066400-Glyma.03G066500
modifier	Chr03	12969558	intergenic_region	Glyma.03G066400-Glyma.03G066500
modifier	Chr03	12969575	intergenic_region	Glyma.03G066400-Glyma.03G066500
modifier	Chr03	12969797	intergenic_region	Glyma.03G066400-Glyma.03G066500
modifier	Chr03	12969993	intergenic_region	Glyma.03G066400-Glyma.03G066500
modifier	Chr03	12970513	intergenic_region	Glyma.03G066400-Glyma.03G066500
modifier	Chr03	12970893	intergenic_region	Glyma.03G066400-Glyma.03G066500
modifier	Chr03	12971156	intergenic_region	Glyma.03G066400-Glyma.03G066500
modifier	Chr03	12971270	intergenic_region	Glyma.03G066400-Glyma.03G066500
modifier	Chr03	12971426	intergenic_region	Glyma.03G066400-Glyma.03G066500
modifier	Chr03	12972139	intergenic_region	Glyma.03G066400-Glyma.03G066500
modifier	Chr03	12972290	intergenic_region	Glyma.03G066400-Glyma.03G066500
modifier	Chr03	12972524	intergenic_region	Glyma.03G066400-Glyma.03G066500
modifier	Chr03	12972647	intergenic_region	Glyma.03G066400-Glyma.03G066500
modifier	Chr03	12972802	intergenic_region	Glyma.03G066400-Glyma.03G066500
modifier	Chr03	12972871	intergenic_region	Glyma.03G066400-Glyma.03G066500
modifier	Chr03	12972987	intergenic_region	Glyma.03G066400-Glyma.03G066500
modifier	Chr03	12972996	intergenic_region	Glyma.03G066400-Glyma.03G066500
modifier	Chr03	12973011	intergenic_region	Glyma.03G066400-Glyma.03G066500
modifier	Chr03	12973197	intergenic_region	Glyma.03G066400-Glyma.03G066500
modifier	Chr03	12974447	intergenic_region	Glyma.03G066400-Glyma.03G066500
modifier	Chr03	12975647	intergenic_region	Glyma.03G066400-Glyma.03G066500
modifier	Chr03	12977336	intergenic_region	Glyma.03G066400-Glyma.03G066500
modifier	Chr03	12977872	intergenic_region	Glyma.03G066400-Glyma.03G066500
modifier	Chr03	12978021	intergenic_region	Glyma.03G066400-Glyma.03G066500
modifier	Chr03	12982030	intergenic_region	Glyma.03G066400-Glyma.03G066500
modifier	Chr03	12982137	intergenic_region	Glyma.03G066400-Glyma.03G066500
modifier	Chr03	12982212	intergenic_region	Glyma.03G066400-Glyma.03G066500
modifier	Chr03	12982989	intergenic_region	Glyma.03G066400-Glyma.03G066500
modifier	Chr03	12983047	intergenic_region	Glyma.03G066400-Glyma.03G066500
modifier	Chr03	12983484	intergenic_region	Glyma.03G066400-Glyma.03G066500
modifier	Chr03	12983503	intergenic_region	Glyma.03G066400-Glyma.03G066500
modifier	Chr03	12983529	intergenic_region	Glyma.03G066400-Glyma.03G066500
modifier	Chr03	12983663	intergenic_region	Glyma.03G066400-Glyma.03G066500
modifier	Chr03	12983683	intergenic_region	Glyma.03G066400-Glyma.03G066500
modifier	Chr03	12983777	intergenic_region	Glyma.03G066400-Glyma.03G066500
modifier	Chr03	12983938	intergenic_region	Glyma.03G066400-Glyma.03G066500
modifier	Chr03	12983961	intergenic_region	Glyma.03G066400-Glyma.03G066500
modifier	Chr03	12984090	intergenic_region	Glyma.03G066400-Glyma.03G066500
modifier	Chr03	12984234	intergenic_region	Glyma.03G066400-Glyma.03G066500
modifier	Chr03	12984263	intergenic_region	Glyma.03G066400-Glyma.03G066500
modifier	Chr03	12984404	intergenic_region	Glyma.03G066400-Glyma.03G066500
modifier	Chr03	12984442	intergenic_region	Glyma.03G066400-Glyma.03G066500
modifier	Chr03	12984475	intergenic_region	Glyma.03G066400-Glyma.03G066500
modifier	Chr03	12984561	intergenic_region	Glyma.03G066400-Glyma.03G066500
modifier	Chr03	12984589	intergenic_region	Glyma.03G066400-Glyma.03G066500
modifier	Chr03	12984591	intergenic_region	Glyma.03G066400-Glyma.03G066500
modifier	Chr03	12984620	intergenic_region	Glyma.03G066400-Glyma.03G066500
modifier	Chr03	12984698	intergenic_region	Glyma.03G066400-Glyma.03G066500
modifier	Chr03	12984859	intergenic_region	Glyma.03G066400-Glyma.03G066500
modifier	Chr03	12984937	intergenic_region	Glyma.03G066400-Glyma.03G066500
modifier	Chr03	12985218	intergenic_region	Glyma.03G066400-Glyma.03G066500
modifier	Chr03	12985223	intergenic_region	Glyma.03G066400-Glyma.03G066500
modifier	Chr03	12985920	intergenic_region	Glyma.03G066400-Glyma.03G066500
modifier	Chr03	12986664	intergenic_region	Glyma.03G066400-Glyma.03G066500
modifier	Chr03	12986785	intergenic_region	Glyma.03G066400-Glyma.03G066500
modifier	Chr03	12986795	intergenic_region	Glyma.03G066400-Glyma.03G066500
modifier	Chr03	12986887	intergenic_region	Glyma.03G066400-Glyma.03G066500
modifier	Chr03	12986913	intergenic_region	Glyma.03G066400-Glyma.03G066500
modifier	Chr03	12986938	intergenic_region	Glyma.03G066400-Glyma.03G066500
modifier	Chr03	12987051	intergenic_region	Glyma.03G066400-Glyma.03G066500
modifier	Chr03	12987110	intergenic_region	Glyma.03G066400-Glyma.03G066500
modifier	Chr03	12987113	intergenic_region	Glyma.03G066400-Glyma.03G066500
modifier	Chr03	12987156	intergenic_region	Glyma.03G066400-Glyma.03G066500
modifier	Chr03	12987546	intergenic_region	Glyma.03G066400-Glyma.03G066500
modifier	Chr03	12987833	intergenic_region	Glyma.03G066400-Glyma.03G066500
modifier	Chr03	12987877	intergenic_region	Glyma.03G066400-Glyma.03G066500
modifier	Chr03	12987970	intergenic_region	Glyma.03G066400-Glyma.03G066500
modifier	Chr03	12988030	intergenic_region	Glyma.03G066400-Glyma.03G066500
modifier	Chr03	12988232	intergenic_region	Glyma.03G066400-Glyma.03G066500
modifier	Chr03	12988556	intergenic_region	Glyma.03G066400-Glyma.03G066500
modifier	Chr03	12988706	intergenic_region	Glyma.03G066400-Glyma.03G066500
modifier	Chr03	12989004	intergenic_region	Glyma.03G066400-Glyma.03G066500
modifier	Chr03	12989133	intergenic_region	Glyma.03G066400-Glyma.03G066500
modifier	Chr03	12989360	intergenic_region	Glyma.03G066400-Glyma.03G066500
modifier	Chr03	12989438	intergenic_region	Glyma.03G066400-Glyma.03G066500
modifier	Chr03	12989472	intergenic_region	Glyma.03G066400-Glyma.03G066500
modifier	Chr03	12989558	intergenic_region	Glyma.03G066400-Glyma.03G066500
modifier	Chr03	12989976	intergenic_region	Glyma.03G066400-Glyma.03G066500
modifier	Chr03	12990032	intergenic_region	Glyma.03G066400-Glyma.03G066500
modifier	Chr03	12990220	intergenic_region	Glyma.03G066400-Glyma.03G066500
modifier	Chr03	12990293	intergenic_region	Glyma.03G066400-Glyma.03G066500
modifier	Chr03	12990309	intergenic_region	Glyma.03G066400-Glyma.03G066500
modifier	Chr03	12990312	intergenic_region	Glyma.03G066400-Glyma.03G066500
modifier	Chr03	12990314	intergenic_region	Glyma.03G066400-Glyma.03G066500
modifier	Chr03	13067176	intergenic_region	Glyma.03G066400-Glyma.03G066500
modifier	Chr03	13075434	intergenic_region	Glyma.03G066400-Glyma.03G066500
modifier	Chr03	13084837	intergenic_region	Glyma.03G066400-Glyma.03G066500
modifier	Chr03	13084939	intergenic_region	Glyma.03G066400-Glyma.03G066500
modifier	Chr03	13084945	intergenic_region	Glyma.03G066400-Glyma.03G066500
modifier	Chr03	13085475	intergenic_region	Glyma.03G066400-Glyma.03G066500
modifier	Chr03	13085508	intergenic_region	Glyma.03G066400-Glyma.03G066500
modifier	Chr03	13085520	intergenic_region	Glyma.03G066400-Glyma.03G066500
modifier	Chr03	13085546	intergenic_region	Glyma.03G066400-Glyma.03G066500
modifier	Chr03	13085548	intergenic_region	Glyma.03G066400-Glyma.03G066500
modifier	Chr03	13085553	intergenic_region	Glyma.03G066400-Glyma.03G066500
modifier	Chr03	13090151	intergenic_region	Glyma.03G066400-Glyma.03G066500
modifier	Chr03	13090162	intergenic_region	Glyma.03G066400-Glyma.03G066500
modifier	Chr03	13090179	intergenic_region	Glyma.03G066400-Glyma.03G066500
modifier	Chr03	13090180	intergenic_region	Glyma.03G066400-Glyma.03G066500
modifier	Chr03	13090214	intergenic_region	Glyma.03G066400-Glyma.03G066500
modifier	Chr03	13090222	intergenic_region	Glyma.03G066400-Glyma.03G066500
modifier	Chr03	13090223	intergenic_region	Glyma.03G066400-Glyma.03G066500
modifier	Chr03	13094105	intergenic_region	Glyma.03G066400-Glyma.03G066500
modifier	Chr03	13097677	intergenic_region	Glyma.03G066400-Glyma.03G066500
modifier	Chr03	13097684	intergenic_region	Glyma.03G066400-Glyma.03G066500
modifier	Chr03	13103876	intergenic_region	Glyma.03G066400-Glyma.03G066500
modifier	Chr03	13103885	intergenic_region	Glyma.03G066400-Glyma.03G066500
modifier	Chr03	13103890	intergenic_region	Glyma.03G066400-Glyma.03G066500
modifier	Chr03	13103919	intergenic_region	Glyma.03G066400-Glyma.03G066500
modifier	Chr03	13104723	intergenic_region	Glyma.03G066400-Glyma.03G066500
modifier	Chr03	13112177	intergenic_region	Glyma.03G066400-Glyma.03G066500
modifier	Chr03	13145594	intergenic_region	Glyma.03G066500-Glyma.03G066600
modifier	Chr03	13177316	intergenic_region	Glyma.03G066500-Glyma.03G066600
modifier	Chr03	13191332	intergenic_region	Glyma.03G066500-Glyma.03G066600
modifier	Chr03	13196323	intergenic_region	Glyma.03G066500-Glyma.03G066600
modifier	Chr03	13217522	intergenic_region	Glyma.03G066500-Glyma.03G066600
modifier	Chr03	13220394	intergenic_region	Glyma.03G066500-Glyma.03G066600
modifier	Chr03	13250940	intergenic_region	Glyma.03G066500-Glyma.03G066600
modifier	Chr03	13253464	intergenic_region	Glyma.03G066500-Glyma.03G066600
modifier	Chr03	13254936	intergenic_region	Glyma.03G066500-Glyma.03G066600
modifier	Chr03	13255717	intergenic_region	Glyma.03G066500-Glyma.03G066600
modifier	Chr03	13263895	intergenic_region	Glyma.03G066500-Glyma.03G066600
modifier	Chr03	13263901	intergenic_region	Glyma.03G066500-Glyma.03G066600
modifier	Chr03	13263929	intergenic_region	Glyma.03G066500-Glyma.03G066600
modifier	Chr03	13265705	intergenic_region	Glyma.03G066500-Glyma.03G066600
modifier	Chr03	13273255	intergenic_region	Glyma.03G066500-Glyma.03G066600
modifier	Chr03	13311850	intergenic_region	Glyma.03G066500-Glyma.03G066600
modifier	Chr03	13316516	intergenic_region	Glyma.03G066500-Glyma.03G066600
modifier	Chr03	13330269	intergenic_region	Glyma.03G066500-Glyma.03G066600
modifier	Chr03	13333200	intergenic_region	Glyma.03G066500-Glyma.03G066600
modifier	Chr03	13339718	intergenic_region	Glyma.03G066500-Glyma.03G066600
modifier	Chr03	13347205	downstream_gene_variant	Glyma.03G066600
modifier	Chr03	13374251	intron_variant	Glyma.03G066700
modifier	Chr03	13380786	upstream_gene_variant	Glyma.03G066700
modifier	Chr03	13491185	intergenic_region	Glyma.03G066800-Glyma.03G066900
modifier	Chr03	13500104	intergenic_region	Glyma.03G066800-Glyma.03G066900
modifier	Chr03	13505936	intergenic_region	Glyma.03G066800-Glyma.03G066900
modifier	Chr03	13510860	intergenic_region	Glyma.03G066800-Glyma.03G066900
modifier	Chr03	13514530	intergenic_region	Glyma.03G066800-Glyma.03G066900
modifier	Chr03	13514564	intergenic_region	Glyma.03G066800-Glyma.03G066900
modifier	Chr03	13519135	intergenic_region	Glyma.03G066800-Glyma.03G066900
modifier	Chr03	13546760	downstream_gene_variant	Glyma.03G066900
modifier	Chr03	13548135	downstream_gene_variant	Glyma.03G066900
modifier	Chr03	13550885	upstream_gene_variant	Glyma.03G067000
modifier	Chr03	13572462	upstream_gene_variant	Glyma.03G067200
modifier	Chr03	13573607	intergenic_region	Glyma.03G067200-Glyma.03G067300
modifier	Chr03	13590104	intergenic_region	Glyma.03G067200-Glyma.03G067300
modifier	Chr03	13621845	intergenic_region	Glyma.03G067200-Glyma.03G067300
modifier	Chr03	13622169	intergenic_region	Glyma.03G067200-Glyma.03G067300
modifier	Chr03	13665781	downstream_gene_variant	Glyma.03G067500
modifier	Chr03	13682446	intergenic_region	Glyma.03G067500-Glyma.03G067600
modifier	Chr03	13717259	intergenic_region	Glyma.03G067500-Glyma.03G067600
modifier	Chr03	13719009	intergenic_region	Glyma.03G067500-Glyma.03G067600
modifier	Chr03	13719080	intergenic_region	Glyma.03G067500-Glyma.03G067600
modifier	Chr03	13722421	intergenic_region	Glyma.03G067500-Glyma.03G067600
modifier	Chr03	13729919	intergenic_region	Glyma.03G067500-Glyma.03G067600
modifier	Chr03	13734476	intergenic_region	Glyma.03G067500-Glyma.03G067600
modifier	Chr03	13757001	intergenic_region	Glyma.03G067500-Glyma.03G067600
modifier	Chr03	13761451	intergenic_region	Glyma.03G067500-Glyma.03G067600
modifier	Chr03	13781834	intergenic_region	Glyma.03G067500-Glyma.03G067600
[truncated: 30,133 more rows]

## Sheet: Table S6
Table S6. The Gene Ontology (GO) enrichment analysis of significant variants in two major QTLs.
Number	Wm82.a2.v1	Start	End	Description	Database ID	Annotation type†	Annotation
1	Glyma.15G243200	46429739	46434725	Cytochrome P450	GO:0055114	BP	oxidation-reduction process
					GO:0004497	MF	monooxygenase activity
					GO:0005506	MF	iron ion binding
					GO:0009055	MF	electron carrier activity
					GO:0016705	MF	oxidoreductase activity, acting on paired donors, with incorporation or reduction of molecular oxygen
					GO:0020037	MF	heme binding
					PWY-7066	SoyCyc9	glycyrrhetinate biosynthesis
					GN7V-48726	SoyCyc9-rxn	glycyrrhetaldehyde 30-monooxygenase
2	Glyma.19G154400	41471430	41472362	IPP transferase; tRNA delta(2)-isopentenylpyrophosphate transferase	GO:0006400	BP	tRNA modification
					GO:0008033	BP	tRNA processing
					GO:0009058	BP	biosynthetic process
					GO:0005739	CC	mitochondrion
					GO:0004161	MF	dimethylallyltranstransferase activity
					GO:0005524	MF	ATP binding
					GO:0052381	MF	tRNA dimethylallyltransferase activity
					PWY-2681	SoyCyc9	trans-zeatin biosynthesis
					GN7V-41809	SoyCyc9-rxn	adenylate dimethylallyltransferase
3	Glyma.19G154900	41525405	41530356	FAMILY NOT NAMED	GO:0071554	BP	cell wall organization or biogenesis
					GO:0005794	CC	Golgi apparatus
					GO:0016020	CC	membrane
					GO:0016021	CC	integral component of membrane
					GO:0016413	MF	O-acetyltransferase activity
4	Glyma.19G155000	41532401	41537029	FAMILY NOT NAMED	GO:0071554	BP	cell wall organization or biogenesis
					GO:0005794	CC	Golgi apparatus
					GO:0016020	CC	membrane
					GO:0016021	CC	integral component of membrane
					GO:0016413	MF	O-acetyltransferase activity
5	Glyma.19G156800	41726564	41730894	Terpene synthase, N-terminal domain; Terpene synthase family, metal binding domain	GO:0008152	BP	metabolic process
					GO:0000287	MF	magnesium ion binding
					GO:0010333	MF	terpene synthase activity
					GO:0016829	MF	lyase activity
					PWY-5032	SoyCyc9	ent-kaurene biosynthesis I
					PWY-5053	SoyCyc9	superpathway of gibberellin GA12 biosynthesis
					GN7V-61238	SoyCyc9-rxn	ent-copalyl diphosphate synthase
†BP, Biological process; CC, Cellular component; MF, Molecular function.

## Sheet: Table S7
Table S7. The Gene Ontology (GO) enrichment analysis of significant variants in QTL hotspots.
Number	Wm82.a2.v1	Start	End	Description	Database ID	Annotation type†	Annotation
1	Glyma.03G061800	9499039	9500834	Retrotransposon gag protein	GO:0003676	MF	nucleic acid binding
					GO:0008270	MF	zinc ion binding
2	Glyma.06G024700	1844483	1850566	Weak chloroplast movement under blue light	GO:0009903	BP	chloroplast avoidance movement
					GO:0009904	BP	chloroplast accumulation movement
					GO:0005829	CC	cytosol
3	Glyma.06G024800	1855002	1855606	-	-	-	-
4	Glyma.06G025100	1878567	1884488	Glycosyl hydrolase family 9; ENDO-1,4-BETA-GLUCANASE	GO:0000272	BP	polysaccharide catabolic process
					GO:0005975	BP	carbohydrate metabolic process
					GO:0008152	BP	metabolic process
					GO:0030245	BP	cellulose catabolic process
					GO:0016020	CC	membrane
					GO:0016021	CC	integral component of membrane
					GO:0003824	MF	catalytic activity
					GO:0004553	MF	hydrolase activity, hydrolyzing O-glycosyl compounds
					GO:0008810	MF	cellulase activity
					GO:0016787	MF	hydrolase activity
					GO:0016798	MF	hydrolase activity, acting on glycosyl bonds
					GN7V-51918	SoyCyc9-rxn	cellulase
5	Glyma.06G026500	2043194	2046391	ALPHA/BETA HYDROLASE FOLD-CONTAINING PROTEIN; alpha/beta hydrolase fold	PHOSLIPSYN2-PWY	SoyCyc9	superpathway of phospholipid biosynthesis II (plants)
					TRIGLSYN-PWY	SoyCyc9	diacylglycerol and triacylglycerol biosynthesis
					GN7V-66339	SoyCyc9-rxn	1-acylglycerol-3-phosphate O-acyltransferase
6	Glyma.06G026900	2080252	2080822	-	-	-	-
7	Glyma.06G027100	2095426	2101740	MICROSPHERULE PROTEIN 1; Forkhead-associated (FHA) domain	GO:0031011	CC	Ino80 complex
					GO:0071339	CC	MLL1 complex
					GO:0002151	MF	G-quadruplex RNA binding
					GO:0005515	MF	protein binding
8	Glyma.06G027200	2104472	2108449	MADS box transcription factor; SRF-type transcription factor (DNA-binding and dimerisation domain); K-box region	GO:0006351	BP	transcription, DNA-templated
					GO:0006355	BP	regulation of transcription, DNA-templated
					GO:0045944	BP	positive regulation of transcription by RNA polymerase II
					GO:0005634	CC	nucleus
					GO:0000977	MF	RNA polymerase II regulatory region sequence-specific DNA binding
					GO:0003677	MF	DNA binding
					GO:0003700	MF	sequence-specific DNA binding transcription factor activity
					GO:0046983	MF	protein dimerization activity
9	Glyma.06G143300	11662423	11664347	Pollen allergen; Rare lipoprotein A (RlpA)-like double-psi beta-barrel	GO:0009664	BP	plant-type cell wall organization
					GO:0005576	CC	extracellular region
					GO:0005618	CC	cell wall
					GO:0016020	CC	membrane
10	Glyma.06G143400	11666611	11671183	Conserved membrane protein; UNCHARACTERIZED; Mini-chromosome maintenance replisome factor	GO:0006261	BP	DNA-dependent DNA replication
					GO:0007062	BP	sister chromatid cohesion
					GO:0000790	CC	nuclear chromatin
					GO:0042555	CC	MCM complex
					GO:0003682	MF	chromatin binding
11	Glyma.06G143500	11677207	11698954	Exosomal 3'-5' exoribonuclease complex, subunit Rrp44/Dis3; RIBONUCLEASE	GO:0006364	BP	rRNA processing
					GO:0006401	BP	RNA catabolic process
					GO:0090305	BP	nucleic acid phosphodiester bond hydrolysis
					GO:0090503	BP	RNA phosphodiester bond hydrolysis, exonucleolytic
					GO:0000178	CC	exosome (RNase complex)
					GO:0000175	MF	3'-5'-exoribonuclease activity
					GO:0003723	MF	RNA binding
					GO:0004519	MF	endonuclease activity
					GO:0004540	MF	ribonuclease activity
12	Glyma.06G143600	11701047	11702518	Myb-like DNA-binding domain	GO:0005634	CC	nucleus
					GO:0003677	MF	DNA binding
					GO:0003682	MF	chromatin binding
13	Glyma.06G143700	11703696	11705119	-	GO:0045893	BP	positive regulation of transcription, DNA-templated
					GO:0005634	CC	nucleus
					GO:0003677	MF	DNA binding
					GO:0008270	MF	zinc ion binding
14	Glyma.06G144000	11726252	11727355	-	-
15	Glyma.06G144100	11736263	11743912	Alpha-D-galactosidase (melibiase); ALPHA-GALACTOSIDASE/ALPHA-N-ACETYLGALACTOSAMINIDASE	GO:0005975	BP	carbohydrate metabolic process
					GO:0008152	BP	metabolic process
					GO:0009505	CC	plant-type cell wall
					GO:0003824	MF	catalytic activity
					GO:0004553	MF	hydrolase activity, hydrolyzing O-glycosyl compounds
					GO:0004557	MF	alpha-galactosidase activity
					GO:0016787	MF	hydrolase activity
					GO:0016798	MF	hydrolase activity, acting on glycosyl bonds
					GO:0052692	MF	raffinose alpha-galactosidase activity
16	Glyma.06G144200	11744915	11748256	tRNA methyltransferase; N(2),N(2)-DIMETHYLGUANOSINE TRNA METHYLTRANSFERASE; N2,N2-dimethylguanosine tRNA methyltransferase	GO:0008033	BP	tRNA processing
					GO:0030488	BP	tRNA methylation
					GO:0032259	BP	methylation
					GO:0009536	CC	plastid
					GO:0000049	MF	tRNA binding
					GO:0003723	MF	RNA binding
					GO:0004809	MF	tRNA (guanine-N2-)-methyltransferase activity
					GO:0008168	MF	methyltransferase activity
					GO:0016740	MF	transferase activity
17	Glyma.06G144300	11748132	11753509	S-M checkpoint control protein CID1 and related nucleotidyltransferases; Nucleotidyltransferase domain	GO:0016779	MF	nucleotidyltransferase activity
18	Glyma.06G145000	11787661	11792071	Dual specificity phosphatase; Dual specificity phosphatase, catalytic domain	GO:0006470	BP	protein dephosphorylation
					GO:0016311	BP	dephosphorylation
					GO:0009507	CC	chloroplast
					GO:0008138	MF	protein tyrosine/serine/threonine phosphatase activity
					GO:0016791	MF	phosphatase activity
					PWY-6724	SoyCyc9	starch degradation II
					GN7V-67937	SoyCyc9-rxn	6-phosophogluco-3-phosphogluco-starch phosphatase
19	Glyma.06G145300	11849535	11851671	Peroxidase	GO:0006979	BP	response to oxidative stress
					GO:0042744	BP	hydrogen peroxide catabolic process
					GO:0055114	BP	oxidation-reduction process
					GO:0098869	BP	cellular oxidant detoxification
					GO:0005576	CC	extracellular region
					GO:0004601	MF	peroxidase activity
					GO:0016491	MF	oxidoreductase activity
					GO:0020037	MF	heme binding
					GO:0046872	MF	metal ion binding
					PWY-6401	SoyCyc9	hispidol and hispidol 4'-O-β-D-glucoside biosynthesis
					GN7V-52292	SoyCyc9-rxn	peroxidase
20	Glyma.06G145800	11896583	11900105	-	GO:0009627	BP	systemic acquired resistance
					GO:0010090	BP	trichome morphogenesis
					GO:0010150	BP	leaf senescence
					GO:0048573	BP	photoperiodism, flowering
					GO:0005634	CC	nucleus
					GO:0016020	CC	membrane
					GO:0016021	CC	integral component of membrane
21	Glyma.06G146300	11941141	11942484	Protein of unknown function, DUF617	-	-	-
22	Glyma.06G146400	11943415	11949660	4-alpha-glucanotransferase	GO:0005975	BP	carbohydrate metabolic process
					GO:0005977	BP	glycogen metabolic process
					GO:0004134	MF	4-alpha-glucanotransferase activity
					GO:0016740	MF	transferase activity
					GO:0016757	MF	transferase activity, transferring glycosyl groups
					GO:0102500	MF	beta-maltose 4-alpha-glucanotransferase activity
					PWY-6724	SoyCyc9	starch degradation II
					GN7V-61533	SoyCyc9-rxn	4-α-glucanotransferase
23	Glyma.06G146500	11950838	11952275	FAMILY NOT NAMED; F-box domain; Kelch motif	GO:0005515	MF	protein binding
24	Glyma.06G146600	11952842	11954841	Shikimate kinase	GO:0009073	BP	aromatic amino acid family biosynthetic process
					GO:0016310	BP	phosphorylation
					GO:0019632	BP	shikimate metabolic process
					GO:0000287	MF	magnesium ion binding
					GO:0004765	MF	shikimate kinase activity
					ARO-PWY	SoyCyc9	chorismate biosynthesis I
					PWY-6163	SoyCyc9	chorismate biosynthesis from 3-dehydroquinate
					GN7V-45203	SoyCyc9-rxn	shikimate kinase
25	Glyma.06G146900	11976434	11981407	Predicted transporter (ABC superfamily); ATP-BINDING TRANSPORT PROTEIN-RELATED; ABC transporter	GO:0000166	MF	nucleotide binding
					GO:0005524	MF	ATP binding
					GO:0016887	MF	ATPase activity
					GN7V-65203	SoyCyc9-rxn	ATPase
26	Glyma.06G147000	11982014	11985343	PCDC2 (PROGRAMMED CELL DEATH PROTEIN 2)-RELATED; Programmed cell death protein 2, C-terminal putative domain	GO:0005737	CC	cytoplasm
27	Glyma.06G147100	11987432	11990961	WRKY DNA -binding domain	GO:0006351	BP	transcription, DNA-templated
					GO:0006355	BP	regulation of transcription, DNA-templated
					GO:0005634	CC	nucleus
					GO:0003677	MF	DNA binding
					GO:0003700	MF	sequence-specific DNA binding transcription factor activity
					GO:0043565	MF	sequence-specific DNA binding
28	Glyma.06G214200	21961046	21961518	-	-	-	-
29	Glyma.06G214300	21980899	21985619	-	GO:0000160	BP	phosphorelay signal transduction system
					GO:0009736	BP	cytokinin-activated signaling pathway
					GO:0016310	BP	phosphorylation
					GO:0005634	CC	nucleus
					GO:0005737	CC	cytoplasm
					GO:0009927	MF	histidine phosphotransfer kinase activity
					GO:0043424	MF	protein histidine kinase binding
30	Glyma.06G214500	22012952	22015408	UNCHARACTERIZED; Magnesium transporter NIPA	GO:0006811	BP	ion transport
					GO:0015693	BP	magnesium ion transport
					GO:1903830	BP	magnesium ion transmembrane transport
					GO:0005768	CC	endosome
					GO:0005769	CC	early endosome
					GO:0005886	CC	plasma membrane
					GO:0016020	CC	membrane
					GO:0016021	CC	integral component of membrane
					GO:0015095	MF	magnesium ion transmembrane transporter activity
31	Glyma.06G214800	22081984	22084966	3-Oxoacyl-[acyl-carrier-protein (ACP)] synthase III C terminal; FAE1/Type III polyketide synthase-like protein	GO:0006633	BP	fatty acid biosynthetic process
					GO:0008152	BP	metabolic process
					GO:0008610	BP	lipid biosynthetic process
					GO:0009058	BP	biosynthetic process
					GO:0016020	CC	membrane
					GO:0016021	CC	integral component of membrane
					GO:0003824	MF	catalytic activity
					GO:0016740	MF	transferase activity
					GO:0016746	MF	transferase activity, transferring acyl groups
					GO:0016747	MF	transferase activity, transferring acyl groups other than amino-acyl groups
					PWY-5080	SoyCyc9	very long chain fatty acid biosynthesis I
					PWY-7036	SoyCyc9	very long chain fatty acid biosynthesis II
					GN7V-62192	SoyCyc9-rxn	very-long-chain enoyl-CoA reductase
32	Glyma.06G215000	22136609	22137890	LEUCINE-RICH REPEAT RECEPTOR-LIKE PROTEIN KINASE; Leucine rich repeat N-terminal domain	GO:0016020	CC	membrane
					GO:0016021	CC	integral component of membrane
33	Glyma.06G215100	22189700	22200246	Thioredoxin-like protein; PROTEIN DISULFIDE ISOMERASE; Thioredoxin; Endoplasmic reticulum protein ERp29, C-terminal domain	GO:0006457	BP	protein folding
					GO:0034976	BP	response to endoplasmic reticulum stress
					GO:0045454	BP	cell redox homeostasis
					GO:0005783	CC	endoplasmic reticulum
					GO:0003756	MF	protein disulfide isomerase activity
					GO:0016853	MF	isomerase activity
34	Glyma.06G215200	22278471	22284503	Cytochrome P450 CYP4/CYP19/CYP26 subfamilies; Cytochrome P450	GO:0010268	BP	brassinosteroid homeostasis
					GO:0016131	BP	brassinosteroid metabolic process
					GO:0055114	BP	oxidation-reduction process
					GO:0004497	MF	monooxygenase activity
					GO:0005506	MF	iron ion binding
					GO:0009055	MF	electron carrier activity
					GO:0016491	MF	oxidoreductase activity
					GO:0016705	MF	oxidoreductase activity, acting on paired donors, with incorporation or reduction of molecular oxygen
					GO:0020037	MF	heme binding
					GO:0046872	MF	metal ion binding
					PWY-6546	SoyCyc9	brassinosteroids inactivation
					GN7V-44512	SoyCyc9-rxn	Enzyme name not determined
35	Glyma.06G215400	22364662	22372024	Protein arginine N-methyltransferase PRMT1 and related enzymes; PRMT5 arginine-N-methyltransferase	GO:0006355	BP	regulation of transcription, DNA-templated
					GO:0006479	BP	protein methylation
					GO:0008152	BP	metabolic process
					GO:0008610	BP	lipid biosynthetic process
					GO:0019919	BP	peptidyl-arginine methylation, to asymmetrical-dimethyl arginine
					GO:0032259	BP	methylation
					GO:0034969	BP	histone arginine methylation
					GO:0005737	CC	cytoplasm
					GO:0005829	CC	cytosol
					GO:0008168	MF	methyltransferase activity
					GO:0008276	MF	protein methyltransferase activity
					GO:0008469	MF	histone-arginine N-methyltransferase activity
					GO:0016740	MF	transferase activity
					GO:0035242	MF	protein-arginine omega-N asymmetric methyltransferase activity
36	Glyma.06G215800	22455401	22456549	RNA recognition motif. (a.k.a. RRM, RBD, or RNP domain)	GO:0003676	MF	nucleic acid binding
					GO:0003723	MF	RNA binding
37	Glyma.06G216100	22488853	22491126	-	-	-	-
38	Glyma.06G216300	22514803	22520801	DNA helicase PIF1/RRM3; PIF1-like helicase	GO:0000723	BP	telomere maintenance
					GO:0006281	BP	DNA repair
					GO:0006310	BP	DNA recombination
					GO:0006974	BP	cellular response to DNA damage stimulus
					GO:0032508	BP	DNA duplex unwinding
					GO:0000166	MF	nucleotide binding
					GO:0003678	MF	DNA helicase activity
					GO:0004386	MF	helicase activity
					GO:0005524	MF	ATP binding
					GO:0016787	MF	hydrolase activity
39	Glyma.06G216400	22549077	22555518	HOMEODOMAIN-LIKE PROTEIN WITH RING/FYVE/PHD-TYPE ZINC FINGER DOMAIN-RELATED; Myb-like DNA-binding domain	GO:0031627	BP	telomeric loop formation
					GO:0000783	CC	nuclear telomere cap complex
					GO:0003677	MF	DNA binding
					GO:0003682	MF	chromatin binding
					GO:0003691	MF	double-stranded telomeric DNA binding
40	Glyma.06G217300	22901080	22905766	Plant protein of unknown function (DUF869)	-	-	-
41	Glyma.06G217400	22911829	22941485	Mitochondrial/chloroplast DNA-directed RNA polymerase RPO41, provides primers for DNA replication-initiation; DNA-DIRECTED RNA POLYMERASE, MITOCHONDRIAL; DNA-dependent RNA polymerase	GO:0006351	BP	transcription, DNA-templated
					GO:0006390	BP	mitochondrial transcription
					GO:0034245	CC	mitochondrial DNA-directed RNA polymerase complex
					GO:0003677	MF	DNA binding
					GO:0003899	MF	DNA-directed RNA polymerase activity
					GO:0016740	MF	transferase activity
					GO:0016779	MF	nucleotidyltransferase activity
42	Glyma.06G219500	24647454	24649827	Protein of unknown function (DUF 659); hAT family C-terminal dimerisation region	GO:0046983	MF	protein dimerization activity
43	Glyma.06G219800	24915597	24922978	WRKY DNA -binding domain	GO:0006351	BP	transcription, DNA-templated
					GO:0006355	BP	regulation of transcription, DNA-templated
					GO:0005634	CC	nucleus
					GO:0003677	MF	DNA binding
					GO:0003700	MF	sequence-specific DNA binding transcription factor activity
					GO:0043565	MF	sequence-specific DNA binding
44	Glyma.06G220100	25365581	25365998	MYB-LIKE DNA-BINDING PROTEIN MYB; Myb-like DNA-binding domain	GO:0006357	BP	regulation of transcription by RNA polymerase II
					GO:0030154	BP	cell differentiation
					GO:0005634	CC	nucleus
					GO:0000981	MF	RNA polymerase II transcription factor activity, sequence-specific DNA binding
					GO:0001135	MF	transcription factor activity, RNA polymerase II transcription factor recruiting
					GO:0003677	MF	DNA binding
					GO:0003682	MF	chromatin binding
					GO:0043565	MF	sequence-specific DNA binding
					GO:0044212	MF	transcription regulatory region DNA binding
45	Glyma.06G221000	26628220	26631045	Actin; ACTIN-RELATED PROTEIN 6	-	-	-
46	Glyma.06G221400	27470363	27472933	Serine/threonine protein kinase; LEUCINE-RICH REPEAT RECEPTOR-LIKE PROTEIN KINASE; Protein kinase domain; Leucine Rich Repeat	GO:0006468	BP	protein phosphorylation
					GO:0016020	CC	membrane
					GO:0016021	CC	integral component of membrane
					GO:0004672	MF	protein kinase activity
					GO:0005515	MF	protein binding
					GO:0005524	MF	ATP binding
47	Glyma.06G221600	27943361	27948586	Reticulon	GO:0005783	CC	endoplasmic reticulum
					GO:0005789	CC	endoplasmic reticulum membrane
					GO:0016020	CC	membrane
					GO:0016021	CC	integral component of membrane
48	Glyma.06G222100	28874526	28928599	Uncharacterized conserved protein; Protein of unknown function (DUF3414)	GO:0006913	BP	nucleocytoplasmic transport
					GO:0006999	BP	nuclear pore organization
					GO:0005643	CC	nuclear pore
					GO:0044611	CC	nuclear pore inner ring
					GO:0017056	MF	structural constituent of nuclear pore
49	Glyma.06G222200	28895004	28897993	UNCHARACTERIZED; Protein of unknown function (DUF 659)	GO:0046983	MF	protein dimerization activity
50	Glyma.06G222800	29218988	29220913	Protein of unknown function, DUF594	GO:0016020	CC	membrane
					GO:0016021	CC	integral component of membrane
51	Glyma.06G223100	29407485	29421245	Clathrin assembly protein AP180 and related proteins, contain ENTH domain; ANTH domain	GO:0048268	BP	clathrin coat assembly
					GO:0030136	CC	clathrin-coated vesicle
					GO:0005543	MF	phospholipid binding
					GO:0005545	MF	1-phosphatidylinositol binding
					GO:0030276	MF	clathrin binding
52	Glyma.06G223200	29480415	29481666	ATP-DEPENDENT RNA HELICASE DDX41-RELATED; Helicase conserved C-terminal domain	GO:0003676	MF	nucleic acid binding
					GO:0004386	MF	helicase activity
					GO:0005524	MF	ATP binding
53	Glyma.06G223500	29619822	29638017	EUKARYOTIC TRANSLATION INITIATION FACTOR 3 SUBUNIT (EIF-3)	GO:0005515	MF	protein binding
54	Glyma.06G223900	29792532	29817703	DIACYLGLYCEROL KINASE BETA; Diacylglycerol kinase accessory domain; Diacylglycerol kinase catalytic domain	GO:0007165	BP	signal transduction
					GO:0007205	BP	protein kinase C-activating G-protein coupled receptor signaling pathway
					GO:0008152	BP	metabolic process
					GO:0016310	BP	phosphorylation
					GO:0000166	MF	nucleotide binding
					GO:0003951	MF	NAD+ kinase activity
					GO:0004143	MF	diacylglycerol kinase activity
					GO:0005524	MF	ATP binding
					GO:0016301	MF	kinase activity
					GO:0016740	MF	transferase activity
55	Glyma.06G224300	30300744	30305495	Methyl-CpG binding domain	GO:0005634	CC	nucleus
					GO:0003677	MF	DNA binding
56	Glyma.06G224400	30303330	30303931	-	-	-	-
57	Glyma.06G224600	30510985	30511455	-	-	-	-
58	Glyma.06G224700	30524373	30529915	Methyl-CpG binding domain	GO:0005634	CC	nucleus
					GO:0003677	MF	DNA binding
59	Glyma.06G225100	30788958	30800763	Family of unknown function (DUF566)	-	-	-
60	Glyma.06G225400	31081545	31086939	X-BOX TRANSCRIPTION FACTOR-RELATED; Cellulose synthase	GO:0009833	BP	plant-type primary cell wall biogenesis
					GO:0030244	BP	cellulose biosynthetic process
					GO:0071555	BP	cell wall organization
					GO:0005794	CC	Golgi apparatus
					GO:0005886	CC	plasma membrane
					GO:0016020	CC	membrane
					GO:0016021	CC	integral component of membrane
					GO:0016740	MF	transferase activity
					GO:0016757	MF	transferase activity, transferring glycosyl groups
					GO:0016759	MF	cellulose synthase activity
					GO:0016760	MF	cellulose synthase (UDP-forming) activity
					GO:0046872	MF	metal ion binding
					PWY-1001	SoyCyc9	cellulose biosynthesis
					GN7V-60598	SoyCyc9-rxn	cellulose synthase (UDP-forming)
61	Glyma.06G225500	31115900	31121473	X-BOX TRANSCRIPTION FACTOR-RELATED; Cellulose synthase	GO:0009833	BP	plant-type primary cell wall biogenesis
					GO:0030244	BP	cellulose biosynthetic process
					GO:0071555	BP	cell wall organization
					GO:0005794	CC	Golgi apparatus
					GO:0005886	CC	plasma membrane
					GO:0016020	CC	membrane
					GO:0016021	CC	integral component of membrane
					GO:0016740	MF	transferase activity
					GO:0016757	MF	transferase activity, transferring glycosyl groups
					GO:0016759	MF	cellulose synthase activity
					GO:0016760	MF	cellulose synthase (UDP-forming) activity
					GO:0046872	MF	metal ion binding
					PWY-1001	SoyCyc9	cellulose biosynthesis
					GN7V-67532	SoyCyc9-rxn	cellulose synthase
62	Glyma.06G225600	31131372	31133932	Translation initiation factor IF-3, C-terminal domain	GO:0006413	BP	translational initiation
					GO:0032790	BP	ribosome disassembly
					GO:0009507	CC	chloroplast
					GO:0003743	MF	translation initiation factor activity
					GO:0043022	MF	ribosome binding
63	Glyma.06G226000	32798078	32799741	MEKK and related serine/threonine protein kinases; MITOGEN-ACTIVATED KINASE KINASE KINASE; Protein kinase domain	GO:0006468	BP	protein phosphorylation
					GO:0007346	BP	regulation of mitotic cell cycle
					GO:0023014	BP	signal transduction by protein phosphorylation
					GO:0031098	BP	stress-activated protein kinase signaling cascade
					GO:0032147	BP	activation of protein kinase activity
					GO:0005737	CC	cytoplasm
					GO:0000166	MF	nucleotide binding
					GO:0004672	MF	protein kinase activity
					GO:0004674	MF	protein serine/threonine kinase activity
					GO:0005524	MF	ATP binding
64	Glyma.06G226300	32850770	32851720	-	-	-	-
65	Glyma.06G226500	32896778	32899625	BAG domain	GO:0051087	MF	chaperone binding
66	Glyma.11G097200	7421433	7423336	Ankyrin repeat; Chromo (CHRromatin Organisation MOdifier) domain	GO:0009416	BP	response to light stimulus
					GO:0045038	BP	protein import into chloroplast thylakoid membrane
					GO:0009507	CC	chloroplast
					GO:0080085	CC	signal recognition particle, chloroplast targeting
					GO:0005515	MF	protein binding
67	Glyma.11G097300	7426344	7431229	Multicopper oxidases; MULTI-COPPER OXIDASE TYPE I FAMILY PROTEIN-RELATED	GO:0055114	BP	oxidation-reduction process
					GO:0009505	CC	plant-type cell wall
					GO:0009506	CC	plasmodesma
					GO:0005507	MF	copper ion binding
					GO:0016491	MF	oxidoreductase activity
					GO:0016722	MF	oxidoreductase activity, oxidizing metal ions
					GN7V-51717	SoyCyc9-rxn	laccase
68	Glyma.11G097400	7433938	7438183	PRONE (Plant-specific Rop nucleotide exchanger)	GO:0065009	BP	regulation of molecular function
					GO:0005085	MF	guanyl-nucleotide exchange factor activity
					GO:0005089	MF	Rho guanyl-nucleotide exchange factor activity
69	Glyma.16G104400	21152567	21153991	DNA REPLICATION LICENSING FACTOR MCM3; MCM2/3/5 family	GO:0006260	BP	DNA replication
					GO:0006270	BP	DNA replication initiation
					GO:0003677	MF	DNA binding
					GO:0005524	MF	ATP binding
70	Glyma.16G104700	21211450	21214585	-	GO:0016020	CC	membrane
					GO:0016021	CC	integral component of membrane
71	Glyma.16G105100	21259552	21267517	Predicted mechanosensitive ion channel; Mechanosensitive ion channel	GO:0006820	BP	anion transport
					GO:0034220	BP	ion transmembrane transport
					GO:0050982	BP	detection of mechanical stimulus
					GO:0055085	BP	transmembrane transport
					GO:0005886	CC	plasma membrane
					GO:0016020	CC	membrane
					GO:0016021	CC	integral component of membrane
					GO:0008381	MF	mechanosensitive ion channel activity
72	Glyma.16G105200	21273042	21277399	-	-	-	-
73	Glyma.16G105400	21357465	21364357	Predicted calmodulin-binding protein; TETRATRICOPEPTIDE REPEAT PROTEIN, TPR	GO:0005515	MF	protein binding
74	Glyma.16G105500	21371036	21373068	Amino acid transporters; Amino acid permease	GO:0003333	BP	amino acid transmembrane transport
					GO:0006810	BP	transport
					GO:0055085	BP	transmembrane transport
					GO:1902475	BP	L-alpha-amino acid transmembrane transport
					GO:0005887	CC	integral component of plasma membrane
					GO:0016020	CC	membrane
					GO:0016021	CC	integral component of membrane
					GO:0015171	MF	amino acid transmembrane transporter activity
					GO:0015179	MF	L-amino acid transmembrane transporter activity
					GO:0015297	MF	antiporter activity
					GO:0022857	MF	transmembrane transporter activity
75	Glyma.16G105800	21409016	21412087	Leucine-rich repeat protein; PROTEIN KINASE DOMAIN-CONTAINING PROTEIN, CYTOPLASMIC	GO:0016020	CC	membrane
					GO:0016021	CC	integral component of membrane
					GO:0005515	MF	protein binding
76	Glyma.16G105900	21413295	21415501	Leucine-rich repeat protein; LEUCINE-RICH REPEAT RECEPTOR-LIKE PROTEIN KINASE	GO:0016020	CC	membrane
					GO:0016021	CC	integral component of membrane
					GO:0005515	MF	protein binding
77	Glyma.16G106000	21450976	21454116	ALKALINE CERAMIDASE-RELATED; Protein of unknown function (DUF616)	GO:0016020	CC	membrane
					GO:0016021	CC	integral component of membrane
78	Glyma.16G106200	21463300	21469532	Leucine-rich repeat protein; LEUCINE-RICH REPEAT RECEPTOR-LIKE PROTEIN KINASE	GO:0016020	CC	membrane
					GO:0016021	CC	integral component of membrane
					GO:0005515	MF	protein binding
					PWY-1081	SoyCyc9	homogalacturonan degradation
					GN7V-60053	SoyCyc9-rxn	polygalacturonase
79	Glyma.16G106400	21510019	21512063	VACUOLAR PROTEIN SORTING-ASSOCIATED PROTEIN 62-RELATED; Plant protein of unknown function (DUF946)	-	-	-
80	Glyma.16G106700	21587618	21598251	-	-	-	-
81	Glyma.16G108100	21973746	21974810	SERINE HYDROXYMETHYLTRANSFERASE; Serine hydroxymethyltransferase	GO:0006544	BP	glycine metabolic process
					GO:0006563	BP	L-serine metabolic process
					GO:0003824	MF	catalytic activity
					GO:0004372	MF	glycine hydroxymethyltransferase activity
					GLYSYN2-PWY	SoyCyc9	glycine biosynthesis
					PWY-181	SoyCyc9	photorespiration
					PWY-2161	SoyCyc9	folate polyglutamylation
					PWY-3841	SoyCyc9	folate transformations II
					GN7V-41277	SoyCyc9-rxn	glycine hydroxymethyltransferase
82	Glyma.16G109400	23481725	23483856	WD-REPEAT PROTEIN INTERACTING WITH PHOSPHOINOSIDES (WIPI)-RELATED	GO:0000422	BP	autophagy of mitochondrion
					GO:0006497	BP	protein lipidation
					GO:0034497	BP	protein localization to phagophore assembly site
					GO:0044804	BP	autophagy of nucleus
					GO:0005829	CC	cytosol
					GO:0019898	CC	extrinsic component of membrane
					GO:0034045	CC	phagophore assembly site membrane
					GO:0005515	MF	protein binding
					GO:0032266	MF	phosphatidylinositol-3-phosphate binding
					GO:0080025	MF	phosphatidylinositol-3,5-bisphosphate binding
83	Glyma.16G109600	23645190	23645819	FAMILY NOT NAMED; RNA recognition motif. (a.k.a. RRM, RBD, or RNP domain)	GO:0008152	BP	metabolic process
					GO:0016020	CC	membrane
					GO:0016021	CC	integral component of membrane
					GO:0003676	MF	nucleic acid binding
					GO:0003723	MF	RNA binding
					GO:0005542	MF	folic acid binding
					GO:0016740	MF	transferase activity
84	Glyma.16G109900	23799191	23801168	-	-	-	-
85	Glyma.16G110200	24028575	24029248	-	-	-	-
86	Glyma.16G110300	24307938	24315252	UDP-galactose transporter related protein; EamA-like transporter family	GO:0006810	BP	transport
					GO:0055085	BP	transmembrane transport
					GO:0005886	CC	plasma membrane
					GO:0016020	CC	membrane
					GO:0016021	CC	integral component of membrane
					GO:0022857	MF	transmembrane transporter activity
87	Glyma.16G110400	24357814	24365110	Nucleoside phosphatase; APYRASE 7-RELATED; GDA1/CD39 (nucleoside phosphatase) family	GO:0016020	CC	membrane
					GO:0016021	CC	integral component of membrane
					GO:0016787	MF	hydrolase activity
					PWY-5687	SoyCyc9	pyrimidine ribonucleotides interconversion
					PWY-7177	SoyCyc9	UTP and CTP dephosphorylation II
					PWY-7184	SoyCyc9	pyrimidine deoxyribonucleotides de novo biosynthesis I
					PWY-7185	SoyCyc9	UTP and CTP dephosphorylation I
					PWY-7211	SoyCyc9	superpathway of pyrimidine deoxyribonucleotides de novo biosynthesis
					GN7V-59884	SoyCyc9-rxn	apyrase
88	Glyma.16G110600	24370077	24371639	Gibberellin regulated protein	-	-	-
89	Glyma.16G110700	24402385	24405538	LANOSTEROL 14-ALPHA DEMETHYLASE; Cytochrome P450	GO:0007275	BP	multicellular organism development
					GO:0010268	BP	brassinosteroid homeostasis
					GO:0016125	BP	sterol metabolic process
					GO:0016132	BP	brassinosteroid biosynthetic process
					GO:0055114	BP	oxidation-reduction process
					GO:0004497	MF	monooxygenase activity
					GO:0005506	MF	iron ion binding
					GO:0009055	MF	electron carrier activity
					GO:0016705	MF	oxidoreductase activity, acting on paired donors, with incorporation or reduction of molecular oxygen
					GO:0020037	MF	heme binding
90	Glyma.16G110800	24407097	24407389	-	-	-	-
91	Glyma.16G110900	24417409	24424158	Phosphate acyltransferase; TAZ PROTEIN (TAFAZZIN); Acyltransferase	GO:0006644	BP	phospholipid metabolic process
					GO:0008152	BP	metabolic process
					GO:0016020	CC	membrane
					GO:0016021	CC	integral component of membrane
					GO:0031224	CC	intrinsic component of membrane
					GO:0008374	MF	O-acyltransferase activity
					GO:0016746	MF	transferase activity, transferring acyl groups
					PWY-6803	SoyCyc9	phosphatidylcholine acyl editing
					TRIGLSYN-PWY	SoyCyc9	diacylglycerol and triacylglycerol biosynthesis
					GN7V-66123	SoyCyc9-rxn	1-acylglycerophosphocholine O-acyltransferase
92	Glyma.16G111200	24455709	24466236	Kinesin (KAR3 subfamily); Kinesin motor domain	GO:0007018	BP	microtubule-based movement
					GO:0005856	CC	cytoskeleton
					GO:0005871	CC	kinesin complex
					GO:0000166	MF	nucleotide binding
					GO:0003774	MF	motor activity
					GO:0003777	MF	microtubule motor activity
					GO:0005524	MF	ATP binding
					GO:0008017	MF	microtubule binding
					GO:0016887	MF	ATPase activity
93	Glyma.16G111300	24499361	24502149	Iron/ascorbate family oxidoreductases; OXIDOREDUCTASE, 2OG-FE(II) OXYGENASE FAMILY PROTEIN; 2OG-Fe(II) oxygenase superfamily	GO:0055114	BP	oxidation-reduction process
					GO:0016491	MF	oxidoreductase activity
					GO:0016706	MF	oxidoreductase activity, acting on paired donors, with incorporation or reduction of molecular oxygen, 2-oxoglutarate as one donor, and incorporation of one atom each of oxygen into both donors
					GO:0046872	MF	metal ion binding
					PWY-6787	SoyCyc9	flavonoid biosynthesis (in equisetum)
					PWY1F-FLAVSYN	SoyCyc9	flavonoid biosynthesis
					GN7V-48773	SoyCyc9-rxn	flavanone 3-dioxygenase
94	Glyma.16G111400	24546422	24549336	-	-	-	-
95	Glyma.16G111600	24637504	24643500	CELL CYCLE CONTROL PROTEIN CWF22-RELATED; PRE-MRNA-SPLICING FACTOR CWC22 HOMOLOG	GO:0000398	BP	mRNA splicing, via spliceosome
					GO:0071006	CC	U2-type catalytic step 1 spliceosome
					GO:0071013	CC	catalytic step 2 spliceosome
					GO:0003723	MF	RNA binding
					GO:0005488	MF	binding
96	Glyma.16G111700	24714721	24720104	Glutamate-gated kainate-type ion channel receptor subunit GluR5 and related subunits; IONOTROPIC GLUTAMATE RECEPTOR; Ligand-gated ion channel	GO:0006810	BP	transport
					GO:0006811	BP	ion transport
					GO:0035235	BP	ionotropic glutamate receptor signaling pathway
					GO:0016020	CC	membrane
					GO:0016021	CC	integral component of membrane
					GO:0004970	MF	ionotropic glutamate receptor activity
					GO:0004970	MF	ionotropic glutamate receptor activity
					GO:0005215	MF	transporter activity
					GO:0005234	MF	extracellular-glutamate-gated ion channel activity
97	Glyma.16G111800	24720965	24731678	Serine/threonine protein kinase and endoribonuclease ERN1/IRE1, sensor of the unfolded protein response pathway; Protein kinase domain; Ribonuclease 2-5A	GO:0006397	BP	mRNA processing
					GO:0006468	BP	protein phosphorylation
					GO:0090501	BP	RNA phosphodiester bond hydrolysis
					GO:0016020	CC	membrane
					GO:0016021	CC	integral component of membrane
					GO:0004540	MF	ribonuclease activity
					GO:0004672	MF	protein kinase activity
					GO:0005515	MF	protein binding
					GO:0005524	MF	ATP binding
98	Glyma.16G112100	24787727	24788277	-	-	-	-
99	Glyma.16G112500	25001826	25006710	Predicted transporter (major facilitator superfamily); Sugar (and other) transporter	GO:0046323	BP	glucose import
					GO:0055085	BP	transmembrane transport
					GO:1902600	BP	proton transmembrane transport
					GO:1904659	BP	glucose transmembrane transport
					GO:0016020	CC	membrane
					GO:0016021	CC	integral component of membrane
					GO:0005215	MF	transporter activity
					GO:0005351	MF	carbohydrate:proton symporter activity
					GO:0005355	MF	glucose transmembrane transporter activity
					GO:0022857	MF	transmembrane transporter activity
100	Glyma.16G112800	25033921	25041652	RNA polymerase I transcription factor; TRANSCRIPTION INITIATION FACTOR IA (RRN3); RNA polymerase I specific transcription initiation factor RRN3	GO:0006356	BP	regulation of transcription by RNA polymerase I
					GO:0005634	CC	nucleus
					GO:0001042	MF	RNA polymerase I core binding
					GO:0001181	MF	transcription factor activity, core RNA polymerase I binding
101	Glyma.16G113000	25112070	25116073	3-hydroxy-3-methylglutaryl-CoA (HMG-CoA) reductase; Hydroxymethylglutaryl-coenzyme A reductase	GO:0008299	BP	isoprenoid biosynthetic process
					GO:0015936	BP	coenzyme A metabolic process
					GO:0016126	BP	sterol biosynthetic process
					GO:0055114	BP	oxidation-reduction process
					GO:0005778	CC	peroxisomal membrane
					GO:0005783	CC	endoplasmic reticulum
					GO:0005789	CC	endoplasmic reticulum membrane
					GO:0016020	CC	membrane
					GO:0016021	CC	integral component of membrane
					GO:0004420	MF	hydroxymethylglutaryl-CoA reductase (NADPH) activity
					GO:0016491	MF	oxidoreductase activity
					GO:0016616	MF	oxidoreductase activity, acting on the CH-OH group of donors, NAD or NADP as acceptor
					GO:0050661	MF	NADP binding
					GO:0050662	MF	coenzyme binding
102	Glyma.16G113100	25123945	25127004	Thioredoxin reductase; DISULFIDE OXIDOREDUCTASE; Pyridine nucleotide-disulphide oxidoreductase	GO:0019430	BP	removal of superoxide radicals
					GO:0055114	BP	oxidation-reduction process
					GO:0005737	CC	cytoplasm
					GO:0004791	MF	thioredoxin-disulfide reductase activity
					GO:0016491	MF	oxidoreductase activity
					GO:0050660	MF	flavin adenine dinucleotide binding
					THIOREDOX-PWY	SoyCyc9	thioredoxin pathway
					GN7V-64289	SoyCyc9-rxn	thioredoxin-disulfide reductase
103	Glyma.16G113200	25127860	25129825	Glycosyl hydrolases family 17	GO:0005975	BP	carbohydrate metabolic process
					GO:0008152	BP	metabolic process
					GO:0046658	CC	anchored component of plasma membrane
					GO:0004553	MF	hydrolase activity, hydrolyzing O-glycosyl compounds
					GO:0016787	MF	hydrolase activity
					GO:0016798	MF	hydrolase activity, acting on glycosyl bonds
					GO:0030247	MF	polysaccharide binding
					GN7V-50147	SoyCyc9-rxn	glucan endo-1,3-β-D-glucosidase
104	Glyma.16G113300	25137047	25137913	Glycosyl hydrolases family 17	GO:0005975	BP	carbohydrate metabolic process
					GO:0004553	MF	hydrolase activity, hydrolyzing O-glycosyl compounds
					GO:0016787	MF	hydrolase activity
					GN7V-42907	SoyCyc9-rxn	glucan endo-1,3-β-D-glucosidase
105	Glyma.16G113600	25180258	25181155	Glycosyl hydrolases family 17	GO:0005975	BP	carbohydrate metabolic process
					GO:0004553	MF	hydrolase activity, hydrolyzing O-glycosyl compounds
					GO:0016787	MF	hydrolase activity
					GN7V-43575	SoyCyc9-rxn	glucan endo-1,3-β-D-glucosidase
106	Glyma.16G113700	25188010	25189673	Glycosyl hydrolases family 17	GO:0005975	BP	carbohydrate metabolic process
					GO:0008152	BP	metabolic process
					GO:0046658	CC	anchored component of plasma membrane
					GO:0004553	MF	hydrolase activity, hydrolyzing O-glycosyl compounds
					GO:0016787	MF	hydrolase activity
					GO:0016798	MF	hydrolase activity, acting on glycosyl bonds
					GO:0030247	MF	polysaccharide binding
					GN7V-44817	SoyCyc9-rxn	glucan endo-1,3-β-D-glucosidase
107	Glyma.16G113800	25198791	25199452	-	GO:0016020	CC	membrane
					GO:0016021	CC	integral component of membrane
108	Glyma.16G114000	25247813	25249734	Glycosyl hydrolases family 17	GO:0005975	BP	carbohydrate metabolic process
					GO:0008152	BP	metabolic process
					GO:0046658	CC	anchored component of plasma membrane
					GO:0004553	MF	hydrolase activity, hydrolyzing O-glycosyl compounds
					GO:0016787	MF	hydrolase activity
					GO:0016798	MF	hydrolase activity, acting on glycosyl bonds
					GO:0030247	MF	polysaccharide binding
					GN7V-62871	SoyCyc9-rxn	glucan endo-1,3-β-D-glucosidase
109	Glyma.16G114200	25316217	25316901	PROPROTEIN CONVERTASE SUBTILISIN/KEXIN; Peptidase inhibitor I9	GO:0006508	BP	proteolysis
					GO:0043086	BP	negative regulation of catalytic activity
					GO:0004252	MF	serine-type endopeptidase activity
					GO:0042802	MF	identical protein binding
110	Glyma.16G114500	25347886	25348963	Replication factor-A C terminal domain	-	-	-
111	Glyma.16G114600	25351117	25356915	DNA helicase PIF1/RRM3; PIF1-like helicase	GO:0000723	BP	telomere maintenance
					GO:0006281	BP	DNA repair
					GO:0006310	BP	DNA recombination
					GO:0006974	BP	cellular response to DNA damage stimulus
					GO:0032508	BP	DNA duplex unwinding
					GO:0000166	MF	nucleotide binding
					GO:0003678	MF	DNA helicase activity
					GO:0004386	MF	helicase activity
					GO:0005524	MF	ATP binding
					GO:0016787	MF	hydrolase activity
112	Glyma.17G141000	11450530	11452482	COPPER TRANSPORT PROTEIN ATOX1-RELATED; Heavy-metal-associated domain	GO:0030001	BP	metal ion transport
					GO:0046916	BP	cellular transition metal ion homeostasis
					GO:0005737	CC	cytoplasm
					GO:0046872	MF	metal ion binding
					GO:0046914	MF	transition metal ion binding
†BP, Biological process; CC, Cellular component; MF, Molecular function.
